# Supplementary material for: Triple bonds of niobium with silicon, germaniun and tin: the tetrylidyne complexes [(κ3-tmps)(CO)2Nb[triple bond, length as m-dash]E–R] (E = Si, Ge, Sn; tmps = MeSi(CH2PMe2)3; R = aryl)
Source: Chem Sci. 2017 Jul 14;8(9):6290–9. doi: 10.1039/c7sc02708g (PMC5956830; doi:10.1039/c7sc02708g)
Supplement: Supplementary file 2 [file SC-008-C7SC02708G-s002.cif]

# Electronic Supplementary Material (ESI) for Chemical Science.
# This journal is © The Royal Society of Chemistry 2017

####################################################################### 
# 
# This file contains crystal structure data downloaded from the 
# Cambridge Structural Database (CSD) hosted by the Cambridge 
# Crystallographic Data Centre (CCDC).
# 
# Full information about CCDC data access policies and citation 
# guidelines are available at http://www.ccdc.cam.ac.uk/access/V1 
# 
# Audit and citation data items may have been added by the CCDC. 
# Please retain this information to preserve the provenance of 
# this file and to allow appropriate attribution of the data. 
# 
#######################################################################

data_4043_0m0
_database_code_depnum_ccdc_archive 'CCDC 1553387'
_audit_update_record             
;
2017-05-31 deposited with the CCDC.
2017-07-03 downloaded from the CCDC.
;
_audit_creation_date             2017-05-31
_audit_creation_method           
;
Olex2 1.2
(compiled 2017.01.04 svn.r3372 for OlexSys, GUI svn.r5292)
;
_shelxl_version_number           2013-2
_chemical_name_common            ?
_chemical_name_systematic        DH-113
_chemical_formula_moiety         'C36 H76 Nb O2 P3 Si6'
_chemical_formula_sum            'C36 H76 Nb O2 P3 Si6'
_chemical_formula_weight         895.32
_chemical_melting_point          ?
loop_
_atom_type_symbol
_atom_type_description
_atom_type_scat_dispersion_real
_atom_type_scat_dispersion_imag
_atom_type_scat_source
C C 0.0033 0.0016 'International Tables Vol C Tables 4.2.6.8 and 6.1.1.4'
H H 0.0000 0.0000 'International Tables Vol C Tables 4.2.6.8 and 6.1.1.4'
O O 0.0106 0.0060 'International Tables Vol C Tables 4.2.6.8 and 6.1.1.4'
Si Si 0.0817 0.0704 'International Tables Vol C Tables 4.2.6.8 and 6.1.1.4'
P P 0.1023 0.0942 'International Tables Vol C Tables 4.2.6.8 and 6.1.1.4'
Nb Nb -2.0727 0.6215 'International Tables Vol C Tables 4.2.6.8 and 6.1.1.4'

_shelx_space_group_comment       
;
The symmetry employed for this shelxl refinement is uniquely defined
by the following loop, which should always be used as a source of
symmetry information in preference to the above space-group names.
They are only intended as comments.
;
_space_group_crystal_system      monoclinic
_space_group_IT_number           14
_space_group_name_H-M_alt        'P 1 21/c 1'
_space_group_name_Hall           '-P 2ybc'
loop_
_space_group_symop_operation_xyz
'x, y, z'
'-x, y+1/2, -z+1/2'
'-x, -y, -z'
'x, -y-1/2, z-1/2'

_cell_length_a                   13.548(5)
_cell_length_b                   18.581(9)
_cell_length_c                   20.379(7)
_cell_angle_alpha                90
_cell_angle_beta                 100.01(2)
_cell_angle_gamma                90
_cell_volume                     5052(4)
_cell_formula_units_Z            4
_cell_measurement_reflns_used    12043
_cell_measurement_temperature    100
_cell_measurement_theta_max      27.999
_cell_measurement_theta_min      2.006
_shelx_estimated_absorpt_T_max   0.985
_shelx_estimated_absorpt_T_min   0.942
_exptl_absorpt_coefficient_mu    0.502
_exptl_absorpt_correction_T_max  0.745830
_exptl_absorpt_correction_T_min  0.537366
_exptl_absorpt_correction_type   empirical
_exptl_absorpt_process_details   'SADABS (2009/2), Bruker AXS 2009'
_exptl_crystal_colour            'clear reddish brown'
_exptl_crystal_colour_lustre     clear
_exptl_crystal_colour_modifier   reddish
_exptl_crystal_colour_primary    brown
_exptl_crystal_density_diffrn    1.177
_exptl_crystal_density_meas      ?
_exptl_crystal_density_method    ?
_exptl_crystal_description       plate
_exptl_crystal_F_000             1912
_exptl_crystal_size_max          0.12
_exptl_crystal_size_mid          0.06
_exptl_crystal_size_min          0.03
_exptl_special_details           
;
 ?
;
_exptl_transmission_factor_max   ?
_exptl_transmission_factor_min   ?
_diffrn_reflns_av_R_equivalents  0.0682
_diffrn_reflns_av_unetI/netI     0.4568
_diffrn_reflns_Laue_measured_fraction_full 0.991
_diffrn_reflns_Laue_measured_fraction_max 0.987
_diffrn_reflns_limit_h_max       17
_diffrn_reflns_limit_h_min       -17
_diffrn_reflns_limit_k_max       24
_diffrn_reflns_limit_k_min       0
_diffrn_reflns_limit_l_max       26
_diffrn_reflns_limit_l_min       0
_diffrn_reflns_number            12043
_diffrn_reflns_point_group_measured_fraction_full 0.991
_diffrn_reflns_point_group_measured_fraction_max 0.987
_diffrn_reflns_theta_full        26.000
_diffrn_reflns_theta_max         27.999
_diffrn_reflns_theta_min         2.006
_diffrn_ambient_temperature      100.0
_diffrn_detector_area_resol_mean 8
_diffrn_measured_fraction_theta_full 0.991
_diffrn_measured_fraction_theta_max 0.987
_diffrn_measurement_device_type  'Bruker X8-KappaApexII'
_diffrn_measurement_method       'fine slicing \w and \f scans'
_diffrn_radiation_monochromator  graphite
_diffrn_radiation_type           MoK\a
_diffrn_radiation_wavelength     0.71073
_diffrn_source                   'sealed tube'
_reflns_Friedel_coverage         0.000
_reflns_Friedel_fraction_full    .
_reflns_Friedel_fraction_max     .
_reflns_number_gt                3808
_reflns_number_total             12043
_reflns_special_details          
;
 Data were apparently pre-merged, so _diffrn_reflns_number
 etc. will have to be added later.
 
 Reflections were merged by SHELXL according to the crystal
 class for the calculation of statistics and refinement.
 
 _reflns_Friedel_fraction is defined as the number of unique
 Friedel pairs measured divided by the number that would be
 possible theoretically, ignoring centric projections and
 systematic absences.
;
_reflns_threshold_expression     'I > 2\s(I)'
_computing_cell_refinement       ?
_computing_data_collection       ?
_computing_data_reduction        ?
_computing_molecular_graphics    'Olex2 (Dolomanov et al., 2009)'
_computing_publication_material  'Olex2 (Dolomanov et al., 2009)'
_computing_structure_refinement  'ShelXL (Sheldrick, 2015)'
_computing_structure_solution    ?
_refine_diff_density_max         1.087
_refine_diff_density_min         -1.623
_refine_diff_density_rms         0.144
_refine_ls_extinction_coef       .
_refine_ls_extinction_method     none
_refine_ls_goodness_of_fit_ref   0.826
_refine_ls_hydrogen_treatment    constr
_refine_ls_matrix_type           full
_refine_ls_number_parameters     455
_refine_ls_number_reflns         12043
_refine_ls_number_restraints     0
_refine_ls_R_factor_all          0.2870
_refine_ls_R_factor_gt           0.0815
_refine_ls_restrained_S_all      0.826
_refine_ls_shift/su_max          0.004
_refine_ls_shift/su_mean         0.000
_refine_ls_structure_factor_coef Fsqd
_refine_ls_weighting_details     
;
 w=1/[\s^2^(Fo^2^)+(0.0445P)^2^]
 where P=(Fo^2^+2Fc^2^)/3
;
_refine_ls_weighting_scheme      calc
_refine_ls_wR_factor_gt          0.1404
_refine_ls_wR_factor_ref         0.1713
_refine_special_details          
;
 ?
;
_olex2_refinement_description    
;
1. Fixed Uiso
 At 1.2 times of:
  All C(H) groups, All C(H,H) groups
 At 1.5 times of:
  All C(H,H,H) groups
2.a Ternary CH refined with riding coordinates:
 C7(H7), C18(H18)
2.b Secondary CH2 refined with riding coordinates:
 C25(H25A,H25B), C28(H28A,H28B), C31(H31A,H31B)
2.c Aromatic/amide H refined with riding coordinates:
 C3(H3), C5(H5)
2.d Idealised Me refined as rotating group:
 C8(H8A,H8B,H8C), C9(H9A,H9B,H9C), C10(H10A,H10B,H10C), C11(H11A,H11B,H11C),
 C12(H12A,H12B,H12C), C13(H13A,H13B,H13C), C15(H15A,H15B,H15C), C16(H16A,H16B,
 H16C), C17(H17A,H17B,H17C), C19(H19A,H19B,H19C), C20(H20A,H20B,H20C), C21(H21A,
 H21B,H21C), C22(H22A,H22B,H22C), C23(H23A,H23B,H23C), C24(H24A,H24B,H24C),
 C26(H26A,H26B,H26C), C27(H27A,H27B,H27C), C29(H29A,H29B,H29C), C30(H30A,H30B,
 H30C), C32(H32A,H32B,H32C), C33(H33A,H33B,H33C), C34(H34A,H34B,H34C)
;
_atom_sites_solution_hydrogens   geom
_atom_sites_solution_primary     ?
_atom_sites_solution_secondary   ?
loop_
_atom_site_label
_atom_site_type_symbol
_atom_site_fract_x
_atom_site_fract_y
_atom_site_fract_z
_atom_site_U_iso_or_equiv
_atom_site_adp_type
_atom_site_occupancy
_atom_site_site_symmetry_order
_atom_site_calc_flag
_atom_site_refinement_flags_posn
_atom_site_refinement_flags_adp
_atom_site_refinement_flags_occupancy
_atom_site_disorder_assembly
_atom_site_disorder_group
Nb Nb 0.47533(5) 0.77040(4) 0.82577(3) 0.02607(19) Uani 1 1 d . . . . .
P1 P 0.53218(14) 0.64619(11) 0.78699(8) 0.0301(5) Uani 1 1 d . . . . .
P2 P 0.65622(14) 0.81196(12) 0.82196(8) 0.0317(5) Uani 1 1 d . . . . .
P3 P 0.43106(13) 0.80019(11) 0.69975(7) 0.0269(5) Uani 1 1 d . . . . .
Si1 Si 0.32262(15) 0.74974(11) 0.85999(8) 0.0288(5) Uani 1 1 d . . . . .
Si2 Si 0.30266(14) 0.93157(12) 1.00130(8) 0.0288(5) Uani 1 1 d . . . . .
Si3 Si 0.12569(14) 0.93298(11) 0.87062(8) 0.0288(5) Uani 1 1 d . . . . .
Si4 Si 0.27814(14) 0.53971(12) 0.95423(8) 0.0288(5) Uani 1 1 d . . . . .
Si5 Si 0.09532(15) 0.57943(12) 0.83270(8) 0.0305(5) Uani 1 1 d . . . . .
Si6 Si 0.63704(15) 0.73121(12) 0.68456(8) 0.0307(5) Uani 1 1 d . . . . .
O1 O 0.4423(4) 0.9387(3) 0.8580(2) 0.0409(14) Uani 1 1 d . . . . .
O2 O 0.5593(4) 0.7271(3) 0.9794(2) 0.0523(17) Uani 1 1 d . . . . .
C1 C 0.2264(5) 0.7454(4) 0.9168(3) 0.0204(17) Uani 1 1 d . . . . .
C2 C 0.1935(5) 0.8095(4) 0.9445(3) 0.0194(16) Uani 1 1 d . . . . .
C3 C 0.1218(5) 0.8025(4) 0.9862(3) 0.0247(17) Uani 1 1 d . . . . .
H3 H 0.0983 0.8450 1.0043 0.030 Uiso 1 1 calc R . . . .
C4 C 0.0834(5) 0.7371(4) 1.0023(3) 0.0279(18) Uani 1 1 d . . . . .
C5 C 0.1174(5) 0.6746(4) 0.9740(3) 0.0250(17) Uani 1 1 d . . . . .
H5 H 0.0926 0.6290 0.9846 0.030 Uiso 1 1 calc R . . . .
C6 C 0.1863(5) 0.6782(4) 0.9310(3) 0.0240(18) Uani 1 1 d . . . . .
C7 C 0.2275(5) 0.8828(4) 0.9276(3) 0.0238(17) Uani 1 1 d . . . . .
H7 H 0.2781 0.8724 0.8985 0.029 Uiso 1 1 calc R . . . .
C8 C 0.3295(6) 1.0258(4) 0.9799(3) 0.045(2) Uani 1 1 d . . . . .
H8A H 0.3633 1.0262 0.9411 0.068 Uiso 1 1 calc GR . . . .
H8B H 0.3728 1.0484 1.0178 0.068 Uiso 1 1 calc GR . . . .
H8C H 0.2664 1.0527 0.9694 0.068 Uiso 1 1 calc GR . . . .
C9 C 0.4232(5) 0.8817(4) 1.0254(3) 0.042(2) Uani 1 1 d . . . . .
H9A H 0.4092 0.8319 1.0365 0.063 Uiso 1 1 calc GR . . . .
H9B H 0.4636 0.9050 1.0642 0.063 Uiso 1 1 calc GR . . . .
H9C H 0.4602 0.8822 0.9881 0.063 Uiso 1 1 calc GR . . . .
C10 C 0.2353(5) 0.9367(4) 1.0752(3) 0.0316(19) Uani 1 1 d . . . . .
H10A H 0.1682 0.9570 1.0609 0.047 Uiso 1 1 calc GR . . . .
H10B H 0.2733 0.9674 1.1097 0.047 Uiso 1 1 calc GR . . . .
H10C H 0.2294 0.8883 1.0932 0.047 Uiso 1 1 calc GR . . . .
C11 C 0.1829(6) 1.0014(4) 0.8216(3) 0.047(2) Uani 1 1 d . . . . .
H11A H 0.2066 1.0424 0.8503 0.070 Uiso 1 1 calc GR . . . .
H11B H 0.1326 1.0179 0.7841 0.070 Uiso 1 1 calc GR . . . .
H11C H 0.2395 0.9798 0.8046 0.070 Uiso 1 1 calc GR . . . .
C12 C 0.0527(5) 0.8682(4) 0.8125(3) 0.045(2) Uani 1 1 d . . . . .
H12A H 0.0963 0.8466 0.7842 0.067 Uiso 1 1 calc GR . . . .
H12B H -0.0029 0.8933 0.7846 0.067 Uiso 1 1 calc GR . . . .
H12C H 0.0262 0.8303 0.8380 0.067 Uiso 1 1 calc GR . . . .
C13 C 0.0382(6) 0.9802(4) 0.9179(3) 0.047(2) Uani 1 1 d . . . . .
H13A H -0.0004 0.9445 0.9382 0.070 Uiso 1 1 calc GR . . . .
H13B H -0.0077 1.0107 0.8873 0.070 Uiso 1 1 calc GR . . . .
H13C H 0.0769 1.0101 0.9528 0.070 Uiso 1 1 calc GR . . . .
C14 C 0.0089(5) 0.7304(4) 1.0508(3) 0.0321(18) Uani 1 1 d . . . . .
C15 C 0.0610(6) 0.6909(5) 1.1159(3) 0.068(3) Uani 1 1 d . . . . .
H15A H 0.0833 0.6431 1.1043 0.103 Uiso 1 1 calc GR . . . .
H15B H 0.0132 0.6859 1.1466 0.103 Uiso 1 1 calc GR . . . .
H15C H 0.1190 0.7190 1.1372 0.103 Uiso 1 1 calc GR . . . .
C16 C -0.0805(5) 0.6833(4) 1.0198(3) 0.042(2) Uani 1 1 d . . . . .
H16A H -0.1158 0.7063 0.9791 0.063 Uiso 1 1 calc GR . . . .
H16B H -0.1265 0.6778 1.0516 0.063 Uiso 1 1 calc GR . . . .
H16C H -0.0562 0.6359 1.0089 0.063 Uiso 1 1 calc GR . . . .
C17 C -0.0321(7) 0.8039(5) 1.0673(4) 0.079(3) Uani 1 1 d . . . . .
H17A H 0.0227 0.8332 1.0913 0.119 Uiso 1 1 calc GR . . . .
H17B H -0.0834 0.7971 1.0952 0.119 Uiso 1 1 calc GR . . . .
H17C H -0.0617 0.8283 1.0259 0.119 Uiso 1 1 calc GR . . . .
C18 C 0.2094(5) 0.6093(4) 0.8957(3) 0.0232(16) Uani 1 1 d . . . . .
H18 H 0.2593 0.6245 0.8676 0.028 Uiso 1 1 calc R . . . .
C19 C 0.4006(5) 0.5797(4) 0.9912(3) 0.0306(18) Uani 1 1 d . . . . .
H19A H 0.4404 0.5879 0.9561 0.046 Uiso 1 1 calc GR . . . .
H19B H 0.4365 0.5468 1.0246 0.046 Uiso 1 1 calc GR . . . .
H19C H 0.3895 0.6257 1.0124 0.046 Uiso 1 1 calc GR . . . .
C20 C 0.3024(5) 0.4546(4) 0.9081(3) 0.040(2) Uani 1 1 d . . . . .
H20A H 0.2387 0.4302 0.8919 0.060 Uiso 1 1 calc GR . . . .
H20B H 0.3463 0.4226 0.9384 0.060 Uiso 1 1 calc GR . . . .
H20C H 0.3349 0.4671 0.8703 0.060 Uiso 1 1 calc GR . . . .
C21 C 0.2091(5) 0.5128(4) 1.0226(3) 0.038(2) Uani 1 1 d . . . . .
H21A H 0.2116 0.5523 1.0547 0.058 Uiso 1 1 calc GR . . . .
H21B H 0.2406 0.4699 1.0452 0.058 Uiso 1 1 calc GR . . . .
H21C H 0.1391 0.5021 1.0036 0.058 Uiso 1 1 calc GR . . . .
C22 C 0.0239(5) 0.6596(4) 0.7981(3) 0.050(2) Uani 1 1 d . . . . .
H22A H -0.0107 0.6805 0.8320 0.075 Uiso 1 1 calc GR . . . .
H22B H -0.0254 0.6457 0.7592 0.075 Uiso 1 1 calc GR . . . .
H22C H 0.0701 0.6953 0.7849 0.075 Uiso 1 1 calc GR . . . .
C23 C 0.1415(5) 0.5314(5) 0.7625(3) 0.047(2) Uani 1 1 d . . . . .
H23A H 0.1836 0.5640 0.7415 0.070 Uiso 1 1 calc GR . . . .
H23B H 0.0841 0.5159 0.7294 0.070 Uiso 1 1 calc GR . . . .
H23C H 0.1809 0.4892 0.7800 0.070 Uiso 1 1 calc GR . . . .
C24 C 0.0098(5) 0.5179(5) 0.8707(3) 0.050(2) Uani 1 1 d . . . . .
H24A H 0.0428 0.4714 0.8811 0.074 Uiso 1 1 calc GR . . . .
H24B H -0.0527 0.5109 0.8391 0.074 Uiso 1 1 calc GR . . . .
H24C H -0.0051 0.5396 0.9117 0.074 Uiso 1 1 calc GR . . . .
C25 C 0.5811(5) 0.6444(4) 0.7078(3) 0.0297(19) Uani 1 1 d . . . . .
H25A H 0.5258 0.6308 0.6715 0.036 Uiso 1 1 calc R . . . .
H25B H 0.6329 0.6063 0.7109 0.036 Uiso 1 1 calc R . . . .
C26 C 0.4404(5) 0.5730(4) 0.7741(3) 0.048(2) Uani 1 1 d . . . . .
H26A H 0.4239 0.5583 0.8171 0.071 Uiso 1 1 calc GR . . . .
H26B H 0.4687 0.5320 0.7535 0.071 Uiso 1 1 calc GR . . . .
H26C H 0.3795 0.5895 0.7448 0.071 Uiso 1 1 calc GR . . . .
C27 C 0.6319(5) 0.6031(4) 0.8445(3) 0.044(2) Uani 1 1 d . . . . .
H27A H 0.6913 0.6341 0.8513 0.066 Uiso 1 1 calc GR . . . .
H27B H 0.6484 0.5568 0.8261 0.066 Uiso 1 1 calc GR . . . .
H27C H 0.6098 0.5951 0.8872 0.066 Uiso 1 1 calc GR . . . .
C28 C 0.7209(5) 0.7672(4) 0.7607(3) 0.0371(19) Uani 1 1 d . . . . .
H28A H 0.7609 0.7268 0.7832 0.045 Uiso 1 1 calc R . . . .
H28B H 0.7682 0.8019 0.7463 0.045 Uiso 1 1 calc R . . . .
C29 C 0.6684(6) 0.9054(4) 0.7996(3) 0.043(2) Uani 1 1 d . . . . .
H29A H 0.6322 0.9136 0.7542 0.064 Uiso 1 1 calc GR . . . .
H29B H 0.7394 0.9171 0.8017 0.064 Uiso 1 1 calc GR . . . .
H29C H 0.6401 0.9362 0.8307 0.064 Uiso 1 1 calc GR . . . .
C30 C 0.7470(5) 0.8055(5) 0.8995(3) 0.056(3) Uani 1 1 d . . . . .
H30A H 0.7225 0.8328 0.9345 0.084 Uiso 1 1 calc GR . . . .
H30B H 0.8114 0.8254 0.8926 0.084 Uiso 1 1 calc GR . . . .
H30C H 0.7558 0.7550 0.9128 0.084 Uiso 1 1 calc GR . . . .
C31 C 0.5359(5) 0.7989(4) 0.6534(3) 0.0299(18) Uani 1 1 d . . . . .
H31A H 0.5664 0.8474 0.6556 0.036 Uiso 1 1 calc R . . . .
H31B H 0.5091 0.7884 0.6060 0.036 Uiso 1 1 calc R . . . .
C32 C 0.3758(6) 0.8873(4) 0.6774(3) 0.045(2) Uani 1 1 d . . . . .
H32A H 0.3146 0.8927 0.6965 0.067 Uiso 1 1 calc GR . . . .
H32B H 0.3591 0.8912 0.6288 0.067 Uiso 1 1 calc GR . . . .
H32C H 0.4235 0.9252 0.6947 0.067 Uiso 1 1 calc GR . . . .
C33 C 0.3370(5) 0.7422(4) 0.6515(3) 0.043(2) Uani 1 1 d . . . . .
H33A H 0.3615 0.6925 0.6537 0.065 Uiso 1 1 calc GR . . . .
H33B H 0.3241 0.7583 0.6050 0.065 Uiso 1 1 calc GR . . . .
H33C H 0.2749 0.7447 0.6698 0.065 Uiso 1 1 calc GR . . . .
C34 C 0.7135(6) 0.7130(4) 0.6190(3) 0.050(2) Uani 1 1 d . . . . .
H34A H 0.7412 0.7583 0.6056 0.075 Uiso 1 1 calc GR . . . .
H34B H 0.6712 0.6909 0.5804 0.075 Uiso 1 1 calc GR . . . .
H34C H 0.7683 0.6801 0.6366 0.075 Uiso 1 1 calc GR . . . .
C35 C 0.4522(6) 0.8770(5) 0.8480(3) 0.036(2) Uani 1 1 d . . . . .
C36 C 0.5263(5) 0.7434(4) 0.9240(4) 0.0339(19) Uani 1 1 d . . . . .

loop_
_atom_site_aniso_label
_atom_site_aniso_U_11
_atom_site_aniso_U_22
_atom_site_aniso_U_33
_atom_site_aniso_U_23
_atom_site_aniso_U_13
_atom_site_aniso_U_12
Nb 0.0314(4) 0.0237(4) 0.0236(3) 0.0007(3) 0.0060(3) -0.0017(4)
P1 0.0377(12) 0.0235(13) 0.0290(10) 0.0022(8) 0.0058(8) -0.0012(10)
P2 0.0302(12) 0.0310(14) 0.0326(10) -0.0013(9) 0.0019(8) -0.0013(10)
P3 0.0293(12) 0.0249(13) 0.0254(9) -0.0019(8) 0.0014(8) 0.0003(10)
Si1 0.0359(13) 0.0280(15) 0.0232(9) -0.0010(8) 0.0070(8) -0.0014(10)
Si2 0.0355(13) 0.0254(14) 0.0253(10) -0.0003(9) 0.0046(8) -0.0030(11)
Si3 0.0364(13) 0.0207(14) 0.0271(10) 0.0011(9) -0.0007(9) 0.0059(11)
Si4 0.0331(13) 0.0240(14) 0.0290(10) -0.0005(8) 0.0046(9) 0.0021(11)
Si5 0.0337(13) 0.0269(15) 0.0302(10) -0.0033(9) 0.0031(9) -0.0050(11)
Si6 0.0318(12) 0.0291(14) 0.0333(10) 0.0010(9) 0.0117(8) 0.0013(12)
O1 0.049(4) 0.031(4) 0.046(3) 0.002(3) 0.017(2) 0.003(3)
O2 0.066(4) 0.053(4) 0.033(3) 0.005(3) -0.003(3) 0.000(3)
C1 0.022(4) 0.017(5) 0.020(3) 0.003(3) -0.004(3) 0.006(3)
C2 0.021(4) 0.018(5) 0.019(3) 0.001(3) 0.002(3) 0.000(3)
C3 0.018(4) 0.019(5) 0.038(4) -0.008(3) 0.008(3) 0.000(4)
C4 0.026(4) 0.032(5) 0.028(3) -0.006(3) 0.009(3) -0.006(4)
C5 0.024(4) 0.018(5) 0.035(4) 0.000(3) 0.012(3) -0.009(3)
C6 0.033(5) 0.026(5) 0.011(3) -0.004(3) -0.002(3) 0.004(4)
C7 0.030(4) 0.017(5) 0.025(3) 0.006(3) 0.007(3) 0.012(4)
C8 0.060(6) 0.052(7) 0.028(4) -0.007(3) 0.019(3) -0.013(5)
C9 0.038(5) 0.057(7) 0.027(4) 0.011(4) -0.001(3) 0.001(4)
C10 0.028(4) 0.029(5) 0.036(4) -0.003(3) 0.001(3) 0.000(4)
C11 0.067(6) 0.034(6) 0.039(4) 0.009(4) 0.010(4) 0.007(5)
C12 0.054(6) 0.042(6) 0.032(4) 0.006(4) -0.008(4) 0.016(5)
C13 0.056(6) 0.038(6) 0.047(4) 0.007(4) 0.012(4) 0.012(5)
C14 0.018(4) 0.035(5) 0.046(4) 0.002(4) 0.017(3) 0.007(4)
C15 0.060(6) 0.114(10) 0.037(4) -0.009(5) 0.023(4) -0.037(6)
C16 0.031(5) 0.036(6) 0.062(5) 0.009(4) 0.017(4) 0.007(4)
C17 0.096(8) 0.022(6) 0.148(8) -0.026(5) 0.103(6) -0.026(6)
C18 0.032(4) 0.012(4) 0.028(3) -0.001(3) 0.013(3) -0.003(3)
C19 0.039(5) 0.026(5) 0.027(3) -0.003(3) 0.003(3) 0.001(4)
C20 0.045(5) 0.030(6) 0.043(4) -0.008(3) 0.004(4) -0.012(4)
C21 0.019(4) 0.055(7) 0.041(4) -0.005(4) 0.006(3) -0.005(4)
C22 0.038(5) 0.042(6) 0.061(5) -0.003(4) -0.015(4) -0.003(5)
C23 0.033(5) 0.057(7) 0.050(4) -0.017(4) 0.005(4) -0.017(5)
C24 0.033(5) 0.069(7) 0.044(4) -0.002(4) -0.003(4) -0.013(5)
C25 0.029(4) 0.033(5) 0.025(3) -0.010(3) -0.001(3) 0.003(4)
C26 0.051(5) 0.027(6) 0.068(5) 0.012(4) 0.022(4) -0.011(4)
C27 0.073(6) 0.021(5) 0.034(4) -0.001(3) 0.000(4) -0.005(5)
C28 0.023(4) 0.028(5) 0.060(4) 0.019(4) 0.006(3) 0.009(4)
C29 0.037(5) 0.033(6) 0.058(5) -0.002(4) 0.009(4) 0.003(4)
C30 0.045(5) 0.084(8) 0.035(4) 0.000(4) -0.007(4) -0.001(5)
C31 0.034(4) 0.035(5) 0.020(3) -0.003(3) 0.003(3) -0.002(4)
C32 0.073(6) 0.031(6) 0.028(4) -0.006(3) 0.003(4) -0.001(5)
C33 0.033(5) 0.059(7) 0.036(4) -0.005(4) 0.002(3) 0.015(4)
C34 0.051(5) 0.043(7) 0.065(5) 0.013(4) 0.035(4) 0.002(5)
C35 0.046(5) 0.040(6) 0.022(4) 0.001(4) 0.009(3) -0.015(5)
C36 0.032(4) 0.025(5) 0.048(4) -0.003(3) 0.014(3) -0.012(4)

_geom_special_details            
;
 All esds (except the esd in the dihedral angle between two l.s. planes)
 are estimated using the full covariance matrix.  The cell esds are taken
 into account individually in the estimation of esds in distances, angles
 and torsion angles; correlations between esds in cell parameters are only
 used when they are defined by crystal symmetry.  An approximate (isotropic)
 treatment of cell esds is used for estimating esds involving l.s. planes.
;
loop_
_geom_bond_atom_site_label_1
_geom_bond_atom_site_label_2
_geom_bond_distance
_geom_bond_site_symmetry_2
_geom_bond_publ_flag
Nb P1 2.599(2) . ?
Nb P2 2.584(2) . ?
Nb P3 2.5933(18) . ?
Nb Si1 2.327(2) . ?
Nb C35 2.068(9) . ?
Nb C36 2.063(7) . ?
P1 C25 1.848(6) . ?
P1 C26 1.830(7) . ?
P1 C27 1.814(6) . ?
P2 C28 1.843(7) . ?
P2 C29 1.810(8) . ?
P2 C30 1.829(6) . ?
P3 C31 1.837(7) . ?
P3 C32 1.809(7) . ?
P3 C33 1.821(7) . ?
Si1 C1 1.890(7) . ?
Si2 C7 1.893(6) . ?
Si2 C8 1.856(8) . ?
Si2 C9 1.868(7) . ?
Si2 C10 1.894(6) . ?
Si3 C7 1.888(6) . ?
Si3 C11 1.867(7) . ?
Si3 C12 1.850(7) . ?
Si3 C13 1.870(7) . ?
Si4 C18 1.891(6) . ?
Si4 C19 1.854(6) . ?
Si4 C20 1.897(7) . ?
Si4 C21 1.876(7) . ?
Si5 C18 1.911(6) . ?
Si5 C22 1.848(7) . ?
Si5 C23 1.884(7) . ?
Si5 C24 1.887(8) . ?
Si6 C25 1.878(7) . ?
Si6 C28 1.880(6) . ?
Si6 C31 1.887(7) . ?
Si6 C34 1.858(7) . ?
O1 C35 1.176(8) . ?
O2 C36 1.179(7) . ?
C1 C2 1.423(9) . ?
C1 C6 1.412(9) . ?
C2 C3 1.402(8) . ?
C2 C7 1.497(9) . ?
C3 H3 0.9500 . ?
C3 C4 1.384(9) . ?
C4 C5 1.409(9) . ?
C4 C14 1.537(9) . ?
C5 H5 0.9500 . ?
C5 C6 1.388(8) . ?
C6 C18 1.529(9) . ?
C7 H7 1.0000 . ?
C8 H8A 0.9800 . ?
C8 H8B 0.9800 . ?
C8 H8C 0.9800 . ?
C9 H9A 0.9800 . ?
C9 H9B 0.9800 . ?
C9 H9C 0.9800 . ?
C10 H10A 0.9800 . ?
C10 H10B 0.9800 . ?
C10 H10C 0.9800 . ?
C11 H11A 0.9800 . ?
C11 H11B 0.9800 . ?
C11 H11C 0.9800 . ?
C12 H12A 0.9800 . ?
C12 H12B 0.9800 . ?
C12 H12C 0.9800 . ?
C13 H13A 0.9800 . ?
C13 H13B 0.9800 . ?
C13 H13C 0.9800 . ?
C14 C15 1.571(9) . ?
C14 C16 1.538(10) . ?
C14 C17 1.533(11) . ?
C15 H15A 0.9800 . ?
C15 H15B 0.9800 . ?
C15 H15C 0.9800 . ?
C16 H16A 0.9800 . ?
C16 H16B 0.9800 . ?
C16 H16C 0.9800 . ?
C17 H17A 0.9800 . ?
C17 H17B 0.9800 . ?
C17 H17C 0.9800 . ?
C18 H18 1.0000 . ?
C19 H19A 0.9800 . ?
C19 H19B 0.9800 . ?
C19 H19C 0.9800 . ?
C20 H20A 0.9800 . ?
C20 H20B 0.9800 . ?
C20 H20C 0.9800 . ?
C21 H21A 0.9800 . ?
C21 H21B 0.9800 . ?
C21 H21C 0.9800 . ?
C22 H22A 0.9800 . ?
C22 H22B 0.9800 . ?
C22 H22C 0.9800 . ?
C23 H23A 0.9800 . ?
C23 H23B 0.9800 . ?
C23 H23C 0.9800 . ?
C24 H24A 0.9800 . ?
C24 H24B 0.9800 . ?
C24 H24C 0.9800 . ?
C25 H25A 0.9900 . ?
C25 H25B 0.9900 . ?
C26 H26A 0.9800 . ?
C26 H26B 0.9800 . ?
C26 H26C 0.9800 . ?
C27 H27A 0.9800 . ?
C27 H27B 0.9800 . ?
C27 H27C 0.9800 . ?
C28 H28A 0.9900 . ?
C28 H28B 0.9900 . ?
C29 H29A 0.9800 . ?
C29 H29B 0.9800 . ?
C29 H29C 0.9800 . ?
C30 H30A 0.9800 . ?
C30 H30B 0.9800 . ?
C30 H30C 0.9800 . ?
C31 H31A 0.9900 . ?
C31 H31B 0.9900 . ?
C32 H32A 0.9800 . ?
C32 H32B 0.9800 . ?
C32 H32C 0.9800 . ?
C33 H33A 0.9800 . ?
C33 H33B 0.9800 . ?
C33 H33C 0.9800 . ?
C34 H34A 0.9800 . ?
C34 H34B 0.9800 . ?
C34 H34C 0.9800 . ?

loop_
_geom_angle_atom_site_label_1
_geom_angle_atom_site_label_2
_geom_angle_atom_site_label_3
_geom_angle
_geom_angle_site_symmetry_1
_geom_angle_site_symmetry_3
_geom_angle_publ_flag
P2 Nb P1 85.61(7) . . ?
P2 Nb P3 87.92(6) . . ?
P3 Nb P1 85.31(6) . . ?
Si1 Nb P1 105.70(7) . . ?
Si1 Nb P2 162.88(6) . . ?
Si1 Nb P3 105.52(6) . . ?
C35 Nb P1 168.9(2) . . ?
C35 Nb P2 84.3(2) . . ?
C35 Nb P3 89.70(17) . . ?
C35 Nb Si1 85.2(2) . . ?
C36 Nb P1 90.7(2) . . ?
C36 Nb P2 86.7(2) . . ?
C36 Nb P3 173.5(2) . . ?
C36 Nb Si1 80.5(2) . . ?
C36 Nb C35 93.3(3) . . ?
C25 P1 Nb 116.9(2) . . ?
C26 P1 Nb 118.3(3) . . ?
C26 P1 C25 101.5(3) . . ?
C27 P1 Nb 115.0(2) . . ?
C27 P1 C25 102.5(3) . . ?
C27 P1 C26 100.1(3) . . ?
C28 P2 Nb 116.8(2) . . ?
C29 P2 Nb 115.0(3) . . ?
C29 P2 C28 100.8(3) . . ?
C29 P2 C30 101.7(4) . . ?
C30 P2 Nb 117.0(3) . . ?
C30 P2 C28 103.2(3) . . ?
C31 P3 Nb 116.09(18) . . ?
C32 P3 Nb 117.1(2) . . ?
C32 P3 C31 101.9(3) . . ?
C32 P3 C33 100.0(3) . . ?
C33 P3 Nb 115.4(2) . . ?
C33 P3 C31 104.2(3) . . ?
C1 Si1 Nb 159.17(18) . . ?
C7 Si2 C10 112.8(3) . . ?
C8 Si2 C7 111.5(3) . . ?
C8 Si2 C9 109.4(4) . . ?
C8 Si2 C10 106.3(3) . . ?
C9 Si2 C7 107.2(3) . . ?
C9 Si2 C10 109.7(3) . . ?
C11 Si3 C7 109.8(3) . . ?
C11 Si3 C13 108.4(4) . . ?
C12 Si3 C7 108.9(3) . . ?
C12 Si3 C11 109.0(3) . . ?
C12 Si3 C13 108.6(3) . . ?
C13 Si3 C7 112.1(3) . . ?
C18 Si4 C20 111.5(3) . . ?
C19 Si4 C18 106.8(3) . . ?
C19 Si4 C20 108.4(3) . . ?
C19 Si4 C21 109.4(3) . . ?
C21 Si4 C18 113.4(3) . . ?
C21 Si4 C20 107.3(4) . . ?
C22 Si5 C18 109.3(3) . . ?
C22 Si5 C23 108.3(4) . . ?
C22 Si5 C24 109.1(4) . . ?
C23 Si5 C18 108.1(3) . . ?
C23 Si5 C24 109.5(4) . . ?
C24 Si5 C18 112.5(3) . . ?
C25 Si6 C28 108.0(3) . . ?
C25 Si6 C31 110.9(3) . . ?
C28 Si6 C31 109.9(3) . . ?
C34 Si6 C25 108.9(3) . . ?
C34 Si6 C28 109.0(3) . . ?
C34 Si6 C31 110.0(3) . . ?
C2 C1 Si1 120.4(5) . . ?
C6 C1 Si1 119.6(5) . . ?
C6 C1 C2 120.0(6) . . ?
C1 C2 C7 122.6(6) . . ?
C3 C2 C1 117.4(7) . . ?
C3 C2 C7 119.8(6) . . ?
C2 C3 H3 118.2 . . ?
C4 C3 C2 123.6(7) . . ?
C4 C3 H3 118.2 . . ?
C3 C4 C5 117.7(6) . . ?
C3 C4 C14 122.6(7) . . ?
C5 C4 C14 119.7(7) . . ?
C4 C5 H5 119.3 . . ?
C6 C5 C4 121.4(7) . . ?
C6 C5 H5 119.3 . . ?
C1 C6 C18 121.8(6) . . ?
C5 C6 C1 119.8(7) . . ?
C5 C6 C18 118.2(7) . . ?
Si2 C7 H7 103.5 . . ?
Si3 C7 Si2 119.1(4) . . ?
Si3 C7 H7 103.5 . . ?
C2 C7 Si2 113.4(4) . . ?
C2 C7 Si3 111.7(4) . . ?
C2 C7 H7 103.5 . . ?
Si2 C8 H8A 109.5 . . ?
Si2 C8 H8B 109.5 . . ?
Si2 C8 H8C 109.5 . . ?
H8A C8 H8B 109.5 . . ?
H8A C8 H8C 109.5 . . ?
H8B C8 H8C 109.5 . . ?
Si2 C9 H9A 109.5 . . ?
Si2 C9 H9B 109.5 . . ?
Si2 C9 H9C 109.5 . . ?
H9A C9 H9B 109.5 . . ?
H9A C9 H9C 109.5 . . ?
H9B C9 H9C 109.5 . . ?
Si2 C10 H10A 109.5 . . ?
Si2 C10 H10B 109.5 . . ?
Si2 C10 H10C 109.5 . . ?
H10A C10 H10B 109.5 . . ?
H10A C10 H10C 109.5 . . ?
H10B C10 H10C 109.5 . . ?
Si3 C11 H11A 109.5 . . ?
Si3 C11 H11B 109.5 . . ?
Si3 C11 H11C 109.5 . . ?
H11A C11 H11B 109.5 . . ?
H11A C11 H11C 109.5 . . ?
H11B C11 H11C 109.5 . . ?
Si3 C12 H12A 109.5 . . ?
Si3 C12 H12B 109.5 . . ?
Si3 C12 H12C 109.5 . . ?
H12A C12 H12B 109.5 . . ?
H12A C12 H12C 109.5 . . ?
H12B C12 H12C 109.5 . . ?
Si3 C13 H13A 109.5 . . ?
Si3 C13 H13B 109.5 . . ?
Si3 C13 H13C 109.5 . . ?
H13A C13 H13B 109.5 . . ?
H13A C13 H13C 109.5 . . ?
H13B C13 H13C 109.5 . . ?
C4 C14 C15 109.3(5) . . ?
C4 C14 C16 109.9(5) . . ?
C16 C14 C15 106.7(6) . . ?
C17 C14 C4 111.9(7) . . ?
C17 C14 C15 111.0(6) . . ?
C17 C14 C16 107.9(6) . . ?
C14 C15 H15A 109.5 . . ?
C14 C15 H15B 109.5 . . ?
C14 C15 H15C 109.5 . . ?
H15A C15 H15B 109.5 . . ?
H15A C15 H15C 109.5 . . ?
H15B C15 H15C 109.5 . . ?
C14 C16 H16A 109.5 . . ?
C14 C16 H16B 109.5 . . ?
C14 C16 H16C 109.5 . . ?
H16A C16 H16B 109.5 . . ?
H16A C16 H16C 109.5 . . ?
H16B C16 H16C 109.5 . . ?
C14 C17 H17A 109.5 . . ?
C14 C17 H17B 109.5 . . ?
C14 C17 H17C 109.5 . . ?
H17A C17 H17B 109.5 . . ?
H17A C17 H17C 109.5 . . ?
H17B C17 H17C 109.5 . . ?
Si4 C18 Si5 118.5(4) . . ?
Si4 C18 H18 104.3 . . ?
Si5 C18 H18 104.3 . . ?
C6 C18 Si4 113.2(4) . . ?
C6 C18 Si5 110.6(4) . . ?
C6 C18 H18 104.3 . . ?
Si4 C19 H19A 109.5 . . ?
Si4 C19 H19B 109.5 . . ?
Si4 C19 H19C 109.5 . . ?
H19A C19 H19B 109.5 . . ?
H19A C19 H19C 109.5 . . ?
H19B C19 H19C 109.5 . . ?
Si4 C20 H20A 109.5 . . ?
Si4 C20 H20B 109.5 . . ?
Si4 C20 H20C 109.5 . . ?
H20A C20 H20B 109.5 . . ?
H20A C20 H20C 109.5 . . ?
H20B C20 H20C 109.5 . . ?
Si4 C21 H21A 109.5 . . ?
Si4 C21 H21B 109.5 . . ?
Si4 C21 H21C 109.5 . . ?
H21A C21 H21B 109.5 . . ?
H21A C21 H21C 109.5 . . ?
H21B C21 H21C 109.5 . . ?
Si5 C22 H22A 109.5 . . ?
Si5 C22 H22B 109.5 . . ?
Si5 C22 H22C 109.5 . . ?
H22A C22 H22B 109.5 . . ?
H22A C22 H22C 109.5 . . ?
H22B C22 H22C 109.5 . . ?
Si5 C23 H23A 109.5 . . ?
Si5 C23 H23B 109.5 . . ?
Si5 C23 H23C 109.5 . . ?
H23A C23 H23B 109.5 . . ?
H23A C23 H23C 109.5 . . ?
H23B C23 H23C 109.5 . . ?
Si5 C24 H24A 109.5 . . ?
Si5 C24 H24B 109.5 . . ?
Si5 C24 H24C 109.5 . . ?
H24A C24 H24B 109.5 . . ?
H24A C24 H24C 109.5 . . ?
H24B C24 H24C 109.5 . . ?
P1 C25 Si6 115.2(3) . . ?
P1 C25 H25A 108.5 . . ?
P1 C25 H25B 108.5 . . ?
Si6 C25 H25A 108.5 . . ?
Si6 C25 H25B 108.5 . . ?
H25A C25 H25B 107.5 . . ?
P1 C26 H26A 109.5 . . ?
P1 C26 H26B 109.5 . . ?
P1 C26 H26C 109.5 . . ?
H26A C26 H26B 109.5 . . ?
H26A C26 H26C 109.5 . . ?
H26B C26 H26C 109.5 . . ?
P1 C27 H27A 109.5 . . ?
P1 C27 H27B 109.5 . . ?
P1 C27 H27C 109.5 . . ?
H27A C27 H27B 109.5 . . ?
H27A C27 H27C 109.5 . . ?
H27B C27 H27C 109.5 . . ?
P2 C28 Si6 115.4(3) . . ?
P2 C28 H28A 108.4 . . ?
P2 C28 H28B 108.4 . . ?
Si6 C28 H28A 108.4 . . ?
Si6 C28 H28B 108.4 . . ?
H28A C28 H28B 107.5 . . ?
P2 C29 H29A 109.5 . . ?
P2 C29 H29B 109.5 . . ?
P2 C29 H29C 109.5 . . ?
H29A C29 H29B 109.5 . . ?
H29A C29 H29C 109.5 . . ?
H29B C29 H29C 109.5 . . ?
P2 C30 H30A 109.5 . . ?
P2 C30 H30B 109.5 . . ?
P2 C30 H30C 109.5 . . ?
H30A C30 H30B 109.5 . . ?
H30A C30 H30C 109.5 . . ?
H30B C30 H30C 109.5 . . ?
P3 C31 Si6 114.6(3) . . ?
P3 C31 H31A 108.6 . . ?
P3 C31 H31B 108.6 . . ?
Si6 C31 H31A 108.6 . . ?
Si6 C31 H31B 108.6 . . ?
H31A C31 H31B 107.6 . . ?
P3 C32 H32A 109.5 . . ?
P3 C32 H32B 109.5 . . ?
P3 C32 H32C 109.5 . . ?
H32A C32 H32B 109.5 . . ?
H32A C32 H32C 109.5 . . ?
H32B C32 H32C 109.5 . . ?
P3 C33 H33A 109.5 . . ?
P3 C33 H33B 109.5 . . ?
P3 C33 H33C 109.5 . . ?
H33A C33 H33B 109.5 . . ?
H33A C33 H33C 109.5 . . ?
H33B C33 H33C 109.5 . . ?
Si6 C34 H34A 109.5 . . ?
Si6 C34 H34B 109.5 . . ?
Si6 C34 H34C 109.5 . . ?
H34A C34 H34B 109.5 . . ?
H34A C34 H34C 109.5 . . ?
H34B C34 H34C 109.5 . . ?
O1 C35 Nb 176.2(6) . . ?
O2 C36 Nb 177.1(6) . . ?

loop_
_geom_torsion_atom_site_label_1
_geom_torsion_atom_site_label_2
_geom_torsion_atom_site_label_3
_geom_torsion_atom_site_label_4
_geom_torsion
_geom_torsion_site_symmetry_1
_geom_torsion_site_symmetry_2
_geom_torsion_site_symmetry_3
_geom_torsion_site_symmetry_4
_geom_torsion_publ_flag
Nb P1 C25 Si6 26.0(4) . . . . ?
Nb P2 C28 Si6 27.5(5) . . . . ?
Nb P3 C31 Si6 32.5(4) . . . . ?
Nb Si1 C1 C2 63.9(8) . . . . ?
Nb Si1 C1 C6 -116.8(6) . . . . ?
Si1 C1 C2 C3 179.9(4) . . . . ?
Si1 C1 C2 C7 3.7(7) . . . . ?
Si1 C1 C6 C5 178.4(4) . . . . ?
Si1 C1 C6 C18 -7.1(7) . . . . ?
C1 C2 C3 C4 1.2(8) . . . . ?
C1 C2 C7 Si2 -116.0(5) . . . . ?
C1 C2 C7 Si3 106.0(6) . . . . ?
C1 C6 C18 Si4 117.6(5) . . . . ?
C1 C6 C18 Si5 -106.7(6) . . . . ?
C2 C1 C6 C5 -2.3(8) . . . . ?
C2 C1 C6 C18 172.2(5) . . . . ?
C2 C3 C4 C5 -1.2(9) . . . . ?
C2 C3 C4 C14 176.9(5) . . . . ?
C3 C2 C7 Si2 67.9(6) . . . . ?
C3 C2 C7 Si3 -70.1(6) . . . . ?
C3 C4 C5 C6 -0.5(9) . . . . ?
C3 C4 C14 C15 -112.2(7) . . . . ?
C3 C4 C14 C16 131.1(6) . . . . ?
C3 C4 C14 C17 11.2(8) . . . . ?
C4 C5 C6 C1 2.3(8) . . . . ?
C4 C5 C6 C18 -172.5(5) . . . . ?
C5 C4 C14 C15 65.9(8) . . . . ?
C5 C4 C14 C16 -50.9(8) . . . . ?
C5 C4 C14 C17 -170.7(6) . . . . ?
C5 C6 C18 Si4 -67.8(6) . . . . ?
C5 C6 C18 Si5 67.9(6) . . . . ?
C6 C1 C2 C3 0.6(8) . . . . ?
C6 C1 C2 C7 -175.6(5) . . . . ?
C7 C2 C3 C4 177.5(5) . . . . ?
C8 Si2 C7 Si3 -38.4(5) . . . . ?
C8 Si2 C7 C2 -173.1(5) . . . . ?
C9 Si2 C7 Si3 -158.1(4) . . . . ?
C9 Si2 C7 C2 67.2(6) . . . . ?
C10 Si2 C7 Si3 81.0(4) . . . . ?
C10 Si2 C7 C2 -53.6(6) . . . . ?
C11 Si3 C7 Si2 69.9(5) . . . . ?
C11 Si3 C7 C2 -154.7(5) . . . . ?
C12 Si3 C7 Si2 -170.8(4) . . . . ?
C12 Si3 C7 C2 -35.4(5) . . . . ?
C13 Si3 C7 Si2 -50.6(5) . . . . ?
C13 Si3 C7 C2 84.7(5) . . . . ?
C14 C4 C5 C6 -178.7(5) . . . . ?
C19 Si4 C18 Si5 165.1(4) . . . . ?
C19 Si4 C18 C6 -63.0(6) . . . . ?
C20 Si4 C18 Si5 46.8(5) . . . . ?
C20 Si4 C18 C6 178.8(5) . . . . ?
C21 Si4 C18 Si5 -74.4(4) . . . . ?
C21 Si4 C18 C6 57.6(6) . . . . ?
C25 Si6 C28 P2 -78.2(5) . . . . ?
C25 Si6 C31 P3 40.2(4) . . . . ?
C26 P1 C25 Si6 156.2(4) . . . . ?
C27 P1 C25 Si6 -100.6(4) . . . . ?
C28 Si6 C25 P1 45.6(4) . . . . ?
C28 Si6 C31 P3 -79.2(4) . . . . ?
C29 P2 C28 Si6 -97.9(4) . . . . ?
C30 P2 C28 Si6 157.3(4) . . . . ?
C31 Si6 C25 P1 -74.9(4) . . . . ?
C31 Si6 C28 P2 42.9(5) . . . . ?
C32 P3 C31 Si6 160.9(4) . . . . ?
C33 P3 C31 Si6 -95.5(4) . . . . ?
C34 Si6 C25 P1 163.9(3) . . . . ?
C34 Si6 C28 P2 163.6(4) . . . . ?
C34 Si6 C31 P3 160.8(4) . . . . ?

_shelx_res_file                  
;
TITL 4043_0m0 in P21/c #14
REM reset to P21/c #14
CELL 0.71073 13.5483 18.5814 20.3795 90 100.0149 90
ZERR 4 0.0054 0.0088 0.0073 0 0.0196 0
LATT 1
SYMM -X,0.5+Y,0.5-Z
SFAC C H O Si P Nb
UNIT 144 304 8 24 12 4

L.S. 4 0 0
PLAN  2
SIZE 0.03 0.06 0.12
TEMP -173.15
BOND
MORE -1
BOND $H
CONF
fmap 2 53
acta 52
OMIT -2 56
OMIT 1 0 0
OMIT 0 2 0
OMIT 2 0 0
OMIT 1 1 0
OMIT 2 0 2
OMIT 2 1 3
OMIT 0 1 1
OMIT 3 4 2
OMIT 4 5 2
OMIT 4 6 3
OMIT -1 2 1
OMIT 0 2 1
OMIT 6 7 3
OMIT 1 0 4
OMIT 3 1 1
OMIT 4 1 1
OMIT 5 6 3
OMIT 2 1 1
OMIT -1 1 2
OMIT 1 1 4
OMIT 6 6 2
OMIT 8 7 2
OMIT 0 2 3
OMIT 2 1 2
OMIT -1 5 17
OMIT 3 6 4
OMIT -1 0 2
OMIT 4 6 4
OMIT 1 2 4
OMIT 5 5 2
OMIT 1 3 0
REM <olex2.extras>
REM <HklSrc "%.\\4043_0m0.hkl">
REM </olex2.extras>

WGHT    0.044500
FVAR       0.09162
NB    6    0.475326    0.770402    0.825766    11.00000    0.03137    0.02371 =
         0.02359    0.00067    0.00601   -0.00169
P1    5    0.532183    0.646189    0.786987    11.00000    0.03771    0.02354 =
         0.02905    0.00225    0.00581   -0.00116
P2    5    0.656217    0.811955    0.821960    11.00000    0.03018    0.03104 =
         0.03264   -0.00126    0.00186   -0.00132
P3    5    0.431065    0.800189    0.699755    11.00000    0.02926    0.02489 =
         0.02543   -0.00193    0.00144    0.00034
SI1   4    0.322624    0.749741    0.859994    11.00000    0.03590    0.02802 =
         0.02321   -0.00095    0.00705   -0.00143
SI2   4    0.302663    0.931569    1.001302    11.00000    0.03547    0.02543 =
         0.02529   -0.00030    0.00456   -0.00302
SI3   4    0.125691    0.932981    0.870623    11.00000    0.03639    0.02074 =
         0.02709    0.00105   -0.00073    0.00593
SI4   4    0.278144    0.539712    0.954229    11.00000    0.03315    0.02398 =
         0.02901   -0.00048    0.00460    0.00211
SI5   4    0.095320    0.579427    0.832703    11.00000    0.03366    0.02688 =
         0.03021   -0.00334    0.00310   -0.00495
SI6   4    0.637038    0.731209    0.684564    11.00000    0.03181    0.02909 =
         0.03331    0.00096    0.01170    0.00126
O1    3    0.442309    0.938733    0.858003    11.00000    0.04902    0.03076 =
         0.04600    0.00181    0.01669    0.00316
O2    3    0.559327    0.727074    0.979385    11.00000    0.06622    0.05344 =
         0.03304    0.00511   -0.00285   -0.00023
C1    1    0.226371    0.745427    0.916781    11.00000    0.02164    0.01666 =
         0.02014    0.00342   -0.00400    0.00558
C2    1    0.193462    0.809512    0.944538    11.00000    0.02122    0.01775 =
         0.01853    0.00070    0.00178   -0.00006
C3    1    0.121808    0.802519    0.986196    11.00000    0.01849    0.01861 =
         0.03803   -0.00820    0.00792    0.00010
AFIX  43
H3    2    0.098314    0.845012    1.004345    11.00000   -1.20000
AFIX   0
C4    1    0.083450    0.737073    1.002309    11.00000    0.02553    0.03207 =
         0.02788   -0.00584    0.00920   -0.00607
C5    1    0.117390    0.674572    0.974027    11.00000    0.02442    0.01775 =
         0.03519    0.00026    0.01203   -0.00926
AFIX  43
H5    2    0.092617    0.628963    0.984602    11.00000   -1.20000
AFIX   0
C6    1    0.186266    0.678203    0.931033    11.00000    0.03320    0.02580 =
         0.01094   -0.00399   -0.00199    0.00380
C7    1    0.227499    0.882766    0.927621    11.00000    0.03028    0.01674 =
         0.02509    0.00563    0.00682    0.01246
AFIX  13
H7    2    0.278099    0.872444    0.898517    11.00000   -1.20000
AFIX   0
C8    1    0.329458    1.025848    0.979902    11.00000    0.06028    0.05164 =
         0.02771   -0.00716    0.01859   -0.01323
AFIX 137
H8A   2    0.363277    1.026180    0.941126    11.00000   -1.50000
H8B   2    0.372802    1.048416    1.017835    11.00000   -1.50000
H8C   2    0.266440    1.052721    0.969449    11.00000   -1.50000
AFIX   0
C9    1    0.423237    0.881743    1.025406    11.00000    0.03847    0.05745 =
         0.02703    0.01083   -0.00120    0.00144
AFIX 137
H9A   2    0.409199    0.831885    1.036490    11.00000   -1.50000
H9B   2    0.463552    0.904963    1.064237    11.00000   -1.50000
H9C   2    0.460228    0.882235    0.988141    11.00000   -1.50000
AFIX   0
C10   1    0.235269    0.936703    1.075154    11.00000    0.02834    0.02915 =
         0.03568   -0.00290    0.00065   -0.00011
AFIX 137
H10A  2    0.168238    0.957045    1.060870    11.00000   -1.50000
H10B  2    0.273338    0.967431    1.109661    11.00000   -1.50000
H10C  2    0.229352    0.888291    1.093151    11.00000   -1.50000
AFIX   0
C11   1    0.182911    1.001398    0.821562    11.00000    0.06739    0.03400 =
         0.03886    0.00933    0.01025    0.00696
AFIX 137
H11A  2    0.206642    1.042395    0.850262    11.00000   -1.50000
H11B  2    0.132635    1.017901    0.784084    11.00000   -1.50000
H11C  2    0.239489    0.979806    0.804589    11.00000   -1.50000
AFIX   0
C12   1    0.052708    0.868164    0.812533    11.00000    0.05377    0.04222 =
         0.03239    0.00634   -0.00846    0.01571
AFIX 137
H12A  2    0.096256    0.846642    0.784183    11.00000   -1.50000
H12B  2   -0.002949    0.893258    0.784622    11.00000   -1.50000
H12C  2    0.026156    0.830256    0.838023    11.00000   -1.50000
AFIX   0
C13   1    0.038214    0.980189    0.917871    11.00000    0.05646    0.03811 =
         0.04744    0.00742    0.01226    0.01185
AFIX 137
H13A  2   -0.000367    0.944519    0.938244    11.00000   -1.50000
H13B  2   -0.007711    1.010668    0.887338    11.00000   -1.50000
H13C  2    0.076884    1.010117    0.952787    11.00000   -1.50000
AFIX   0
C14   1    0.008881    0.730428    1.050824    11.00000    0.01846    0.03541 =
         0.04627    0.00240    0.01660    0.00739
C15   1    0.060997    0.690900    1.115862    11.00000    0.06020    0.11376 =
         0.03666   -0.00928    0.02292   -0.03738
AFIX 137
H15A  2    0.083300    0.643094    1.104322    11.00000   -1.50000
H15B  2    0.013238    0.685929    1.146593    11.00000   -1.50000
H15C  2    0.118954    0.719025    1.137230    11.00000   -1.50000
AFIX   0
C16   1   -0.080531    0.683327    1.019800    11.00000    0.03054    0.03633 =
         0.06234    0.00862    0.01677    0.00686
AFIX 137
H16A  2   -0.115781    0.706277    0.979091    11.00000   -1.50000
H16B  2   -0.126539    0.677826    1.051630    11.00000   -1.50000
H16C  2   -0.056231    0.635876    1.008917    11.00000   -1.50000
AFIX   0
C17   1   -0.032085    0.803889    1.067327    11.00000    0.09649    0.02196 =
         0.14825   -0.02574    0.10317   -0.02630
AFIX 137
H17A  2    0.022660    0.833218    1.091342    11.00000   -1.50000
H17B  2   -0.083399    0.797105    1.095242    11.00000   -1.50000
H17C  2   -0.061710    0.828312    1.025950    11.00000   -1.50000
AFIX   0
C18   1    0.209388    0.609268    0.895670    11.00000    0.03194    0.01244 =
         0.02816   -0.00101    0.01332   -0.00302
AFIX  13
H18   2    0.259329    0.624522    0.867601    11.00000   -1.20000
AFIX   0
C19   1    0.400569    0.579744    0.991183    11.00000    0.03889    0.02561 =
         0.02655   -0.00310    0.00346    0.00081
AFIX 137
H19A  2    0.440441    0.587891    0.956095    11.00000   -1.50000
H19B  2    0.436522    0.546818    1.024616    11.00000   -1.50000
H19C  2    0.389457    0.625685    1.012370    11.00000   -1.50000
AFIX   0
C20   1    0.302433    0.454612    0.908132    11.00000    0.04485    0.03029 =
         0.04323   -0.00814    0.00435   -0.01158
AFIX 137
H20A  2    0.238699    0.430249    0.891929    11.00000   -1.50000
H20B  2    0.346270    0.422557    0.938391    11.00000   -1.50000
H20C  2    0.334876    0.467067    0.870261    11.00000   -1.50000
AFIX   0
C21   1    0.209120    0.512802    1.022586    11.00000    0.01938    0.05488 =
         0.04129   -0.00511    0.00553   -0.00545
AFIX 137
H21A  2    0.211564    0.552284    1.054712    11.00000   -1.50000
H21B  2    0.240591    0.469922    1.045181    11.00000   -1.50000
H21C  2    0.139142    0.502142    1.003579    11.00000   -1.50000
AFIX   0
C22   1    0.023947    0.659638    0.798141    11.00000    0.03802    0.04170 =
         0.06097   -0.00299   -0.01488   -0.00292
AFIX 137
H22A  2   -0.010673    0.680510    0.832040    11.00000   -1.50000
H22B  2   -0.025404    0.645673    0.759172    11.00000   -1.50000
H22C  2    0.070071    0.695262    0.784883    11.00000   -1.50000
AFIX   0
C23   1    0.141493    0.531382    0.762464    11.00000    0.03289    0.05672 =
         0.04981   -0.01704    0.00549   -0.01746
AFIX 137
H23A  2    0.183563    0.564028    0.741485    11.00000   -1.50000
H23B  2    0.084073    0.515924    0.729355    11.00000   -1.50000
H23C  2    0.180862    0.489199    0.780011    11.00000   -1.50000
AFIX   0
C24   1    0.009794    0.517940    0.870724    11.00000    0.03255    0.06880 =
         0.04393   -0.00195   -0.00340   -0.01347
AFIX 137
H24A  2    0.042785    0.471365    0.881067    11.00000   -1.50000
H24B  2   -0.052748    0.510896    0.839107    11.00000   -1.50000
H24C  2   -0.005072    0.539625    0.911746    11.00000   -1.50000
AFIX   0
C25   1    0.581146    0.644353    0.707830    11.00000    0.02889    0.03321 =
         0.02481   -0.01016   -0.00127    0.00254
AFIX  23
H25A  2    0.525812    0.630759    0.671534    11.00000   -1.20000
H25B  2    0.632912    0.606319    0.710855    11.00000   -1.20000
AFIX   0
C26   1    0.440426    0.572996    0.774114    11.00000    0.05123    0.02731 =
         0.06830    0.01150    0.02246   -0.01143
AFIX 137
H26A  2    0.423949    0.558313    0.817118    11.00000   -1.50000
H26B  2    0.468689    0.531958    0.753507    11.00000   -1.50000
H26C  2    0.379515    0.589531    0.744824    11.00000   -1.50000
AFIX   0
C27   1    0.631865    0.603095    0.844519    11.00000    0.07296    0.02080 =
         0.03424   -0.00071    0.00015   -0.00502
AFIX 137
H27A  2    0.691300    0.634085    0.851335    11.00000   -1.50000
H27B  2    0.648372    0.556810    0.826063    11.00000   -1.50000
H27C  2    0.609789    0.595103    0.887249    11.00000   -1.50000
AFIX   0
C28   1    0.720895    0.767193    0.760723    11.00000    0.02289    0.02772 =
         0.06023    0.01896    0.00563    0.00868
AFIX  23
H28A  2    0.760946    0.726822    0.783169    11.00000   -1.20000
H28B  2    0.768220    0.801929    0.746271    11.00000   -1.20000
AFIX   0
C29   1    0.668404    0.905417    0.799567    11.00000    0.03679    0.03334 =
         0.05820   -0.00209    0.00914    0.00289
AFIX 137
H29A  2    0.632243    0.913556    0.754192    11.00000   -1.50000
H29B  2    0.739425    0.917105    0.801689    11.00000   -1.50000
H29C  2    0.640141    0.936182    0.830697    11.00000   -1.50000
AFIX   0
C30   1    0.747033    0.805540    0.899462    11.00000    0.04522    0.08357 =
         0.03515   -0.00013   -0.00656   -0.00075
AFIX 137
H30A  2    0.722480    0.832784    0.934531    11.00000   -1.50000
H30B  2    0.811428    0.825442    0.892559    11.00000   -1.50000
H30C  2    0.755840    0.754957    0.912813    11.00000   -1.50000
AFIX   0
C31   1    0.535894    0.798880    0.653417    11.00000    0.03363    0.03523 =
         0.02025   -0.00252    0.00330   -0.00210
AFIX  23
H31A  2    0.566406    0.847423    0.655592    11.00000   -1.20000
H31B  2    0.509111    0.788426    0.606031    11.00000   -1.20000
AFIX   0
C32   1    0.375760    0.887324    0.677378    11.00000    0.07317    0.03080 =
         0.02799   -0.00632    0.00280   -0.00071
AFIX 137
H32A  2    0.314637    0.892746    0.696518    11.00000   -1.50000
H32B  2    0.359132    0.891218    0.628751    11.00000   -1.50000
H32C  2    0.423547    0.925214    0.694742    11.00000   -1.50000
AFIX   0
C33   1    0.337021    0.742208    0.651481    11.00000    0.03292    0.05925 =
         0.03594   -0.00494    0.00202    0.01544
AFIX 137
H33A  2    0.361533    0.692495    0.653672    11.00000   -1.50000
H33B  2    0.324055    0.758263    0.604970    11.00000   -1.50000
H33C  2    0.274866    0.744662    0.669822    11.00000   -1.50000
AFIX   0
C34   1    0.713457    0.712976    0.619022    11.00000    0.05092    0.04288 =
         0.06528    0.01287    0.03545    0.00211
AFIX 137
H34A  2    0.741210    0.758262    0.605576    11.00000   -1.50000
H34B  2    0.671156    0.690922    0.580351    11.00000   -1.50000
H34C  2    0.768315    0.680126    0.636569    11.00000   -1.50000
AFIX   0
C35   1    0.452211    0.877033    0.847995    11.00000    0.04594    0.03983 =
         0.02250    0.00144    0.00902   -0.01479
C36   1    0.526333    0.743413    0.923990    11.00000    0.03155    0.02463 =
         0.04813   -0.00268    0.01414   -0.01191
HKLF 4

REM  4043_0m0 in P21/c #14
REM R1 =  0.0815 for    3808 Fo > 4sig(Fo)  and  0.2870 for all   12043 data
REM    455 parameters refined using      0 restraints

END

WGHT      0.0443      0.0000

REM Highest difference peak  1.087,  deepest hole -1.623,  1-sigma level  0.144
Q1    1   0.4656  0.7955  0.8172  11.00000  0.05    1.09
Q2    1   0.4953  0.7965  0.8420  11.00000  0.05    0.97
;
_shelx_res_checksum              98241
_olex2_submission_special_instructions 'No special instructions were received'
####################################################################### 
# 
# This file contains crystal structure data downloaded from the 
# Cambridge Structural Database (CSD) hosted by the Cambridge 
# Crystallographic Data Centre (CCDC).
# 
# Full information about CCDC data access policies and citation 
# guidelines are available at http://www.ccdc.cam.ac.uk/access/V1 
# 
# Audit and citation data items may have been added by the CCDC. 
# Please retain this information to preserve the provenance of 
# this file and to allow appropriate attribution of the data. 
# 
#######################################################################

data_3399f
_database_code_depnum_ccdc_archive 'CCDC 1555671'
_audit_update_record             
;
2017-06-12 deposited with the CCDC.
2017-07-03 downloaded from the CCDC.
;

_audit_creation_method           SHELXL-97
_chemical_name_systematic        
; 
 ? 
;
_chemical_name_common            ?
_chemical_melting_point          ?
_chemical_formula_moiety         'C32 H30 Cl Ge Nb O3'
_chemical_formula_sum            'C32 H30 Cl Ge Nb O3'
_chemical_formula_weight         663.51

loop_
_atom_type_symbol
_atom_type_description
_atom_type_scat_dispersion_real
_atom_type_scat_dispersion_imag
_atom_type_scat_source
C C 0.0033 0.0016 'International Tables Vol C Tables 4.2.6.8 and 6.1.1.4'
H H 0.0000 0.0000 'International Tables Vol C Tables 4.2.6.8 and 6.1.1.4'
O O 0.0106 0.0060 'International Tables Vol C Tables 4.2.6.8 and 6.1.1.4'
Cl Cl 0.1484 0.1585 'International Tables Vol C Tables 4.2.6.8 and 6.1.1.4'
Ge Ge 0.1547 1.8001 'International Tables Vol C Tables 4.2.6.8 and 6.1.1.4'
Nb Nb -2.0727 0.6215 'International Tables Vol C Tables 4.2.6.8 and 6.1.1.4'

_symmetry_cell_setting           orthorhombic
_symmetry_space_group_name_H-M   'P n m a'
_symmetry_space_group_name_Hall  '-P 2ac 2n'
loop_
_symmetry_equiv_pos_as_xyz
'x, y, z'
'-x+1/2, -y, z+1/2'
'x+1/2, -y+1/2, -z+1/2'
'-x, y+1/2, -z'
'-x, -y, -z'
'x-1/2, y, -z-1/2'
'-x-1/2, y-1/2, z-1/2'
'x, -y-1/2, z'

_cell_length_a                   20.237(3)
_cell_length_b                   15.315(2)
_cell_length_c                   9.1804(13)
_cell_angle_alpha                90.00
_cell_angle_beta                 90.00
_cell_angle_gamma                90.00
_cell_volume                     2845.2(7)
_cell_formula_units_Z            4
_cell_measurement_temperature    100(2)
_cell_measurement_reflns_used    1732
_cell_measurement_theta_min      2.41
_cell_measurement_theta_max      25.10

_exptl_crystal_description       rod
_exptl_crystal_colour            orange
_exptl_crystal_size_max          0.10
_exptl_crystal_size_mid          0.03
_exptl_crystal_size_min          0.02
_exptl_crystal_density_meas      ?
_exptl_crystal_density_diffrn    1.549
_exptl_crystal_density_method    'not measured'
_exptl_crystal_F_000             1344
_exptl_absorpt_coefficient_mu    1.585
_exptl_absorpt_correction_type   empirical
_exptl_absorpt_correction_T_min  0.8576
_exptl_absorpt_correction_T_max  0.9690
_exptl_absorpt_process_details   'Bruker Sadabs 2009/2'

_exptl_special_details           
; 
 ? 
;

_diffrn_ambient_temperature      100(2)
_diffrn_radiation_wavelength     0.71073
_diffrn_radiation_type           MoK\a
_diffrn_radiation_source         'fine-focus sealed tube'
_diffrn_radiation_monochromator  graphite
_diffrn_measurement_device_type  'Bruker X8-KappaApexII'
_diffrn_measurement_method       ?
_diffrn_detector_area_resol_mean ?
_diffrn_standards_number         ?
_diffrn_standards_interval_count ?
_diffrn_standards_interval_time  ?
_diffrn_standards_decay_%        ?
_diffrn_reflns_number            11778
_diffrn_reflns_av_R_equivalents  0.0589
_diffrn_reflns_av_sigmaI/netI    0.0779
_diffrn_reflns_limit_h_min       -26
_diffrn_reflns_limit_h_max       26
_diffrn_reflns_limit_k_min       -20
_diffrn_reflns_limit_k_max       19
_diffrn_reflns_limit_l_min       -9
_diffrn_reflns_limit_l_max       12
_diffrn_reflns_theta_min         2.44
_diffrn_reflns_theta_max         28.00
_reflns_number_total             3556
_reflns_number_gt                2725
_reflns_threshold_expression     >2sigma(I)

_computing_data_collection       ?
_computing_cell_refinement       ?
_computing_data_reduction        ?
_computing_structure_solution    'SHELXS-97 (Sheldrick, 1990)'
_computing_structure_refinement  'SHELXL-97 (Sheldrick, 1997)'
_computing_molecular_graphics    ?
_computing_publication_material  ?

_refine_special_details          
; 
 Refinement of F^2^ against ALL reflections.  The weighted R-factor wR and 
 goodness of fit S are based on F^2^, conventional R-factors R are based 
 on F, with F set to zero for negative F^2^. The threshold expression of 
 F^2^ > 2sigma(F^2^) is used only for calculating R-factors(gt) etc. and is 
 not relevant to the choice of reflections for refinement.  R-factors based 
 on F^2^ are statistically about twice as large as those based on F, and R- 
 factors based on ALL data will be even larger. 
;

_refine_ls_structure_factor_coef Fsqd
_refine_ls_matrix_type           full
_refine_ls_weighting_scheme      calc
_refine_ls_weighting_details     
'calc w=1/[\s^2^(Fo^2^)+(0.0000P)^2^+1.1214P] where P=(Fo^2^+2Fc^2^)/3'
_atom_sites_solution_primary     direct
_atom_sites_solution_secondary   difmap
_atom_sites_solution_hydrogens   geom
_refine_ls_hydrogen_treatment    constr
_refine_ls_extinction_method     none
_refine_ls_extinction_coef       ?
_refine_ls_number_reflns         3556
_refine_ls_number_parameters     187
_refine_ls_number_restraints     0
_refine_ls_R_factor_all          0.0599
_refine_ls_R_factor_gt           0.0384
_refine_ls_wR_factor_ref         0.0907
_refine_ls_wR_factor_gt          0.0834
_refine_ls_goodness_of_fit_ref   1.066
_refine_ls_restrained_S_all      1.066
_refine_ls_shift/su_max          0.011
_refine_ls_shift/su_mean         0.001

loop_
_atom_site_label
_atom_site_type_symbol
_atom_site_fract_x
_atom_site_fract_y
_atom_site_fract_z
_atom_site_U_iso_or_equiv
_atom_site_adp_type
_atom_site_occupancy
_atom_site_symmetry_multiplicity
_atom_site_calc_flag
_atom_site_refinement_flags
_atom_site_disorder_assembly
_atom_site_disorder_group
C1 C 0.08674(19) 0.2500 0.3738(4) 0.0158(8) Uani 1 2 d S . .
C2 C 0.07506(14) 0.1700(2) 0.4437(3) 0.0183(6) Uani 1 1 d . . .
C3 C 0.05202(16) 0.1715(2) 0.5865(4) 0.0284(8) Uani 1 1 d . . .
H3A H 0.0442 0.1182 0.6364 0.034 Uiso 1 1 calc R . .
C4 C 0.0405(3) 0.2500 0.6568(5) 0.0338(12) Uani 1 2 d S . .
H4 H 0.0244 0.2500 0.7541 0.041 Uiso 1 2 calc SR . .
C5 C 0.08669(14) 0.08714(19) 0.3610(3) 0.0167(6) Uani 1 1 d . . .
C6 C 0.03560(14) 0.0496(2) 0.2791(3) 0.0192(6) Uani 1 1 d . . .
C7 C 0.04925(14) -0.0218(2) 0.1906(3) 0.0200(7) Uani 1 1 d . . .
H7A H 0.0148 -0.0464 0.1333 0.024 Uiso 1 1 calc R . .
C8 C 0.11216(15) -0.0582(2) 0.1839(4) 0.0222(7) Uani 1 1 d . . .
C9 C 0.16089(15) -0.0238(2) 0.2728(4) 0.0217(7) Uani 1 1 d . . .
H9A H 0.2035 -0.0497 0.2723 0.026 Uiso 1 1 calc R . .
C10 C 0.14929(15) 0.0474(2) 0.3624(3) 0.0203(7) Uani 1 1 d . . .
C11 C -0.03468(15) 0.0833(2) 0.2902(4) 0.0265(7) Uani 1 1 d . . .
H11A H -0.0352 0.1464 0.2718 0.032 Uiso 1 1 calc R . .
H11B H -0.0519 0.0717 0.3880 0.032 Uiso 1 1 calc R . .
H11C H -0.0624 0.0538 0.2179 0.032 Uiso 1 1 calc R . .
C12 C 0.12631(18) -0.1332(2) 0.0824(5) 0.0398(10) Uani 1 1 d . . .
H12A H 0.1399 -0.1104 -0.0127 0.048 Uiso 1 1 calc R . .
H12B H 0.0864 -0.1688 0.0709 0.048 Uiso 1 1 calc R . .
H12C H 0.1619 -0.1692 0.1230 0.048 Uiso 1 1 calc R . .
C13 C 0.20316(16) 0.0791(2) 0.4630(4) 0.0287(8) Uani 1 1 d . . .
H13C H 0.2444 0.0485 0.4406 0.034 Uiso 1 1 calc R . .
H13B H 0.1905 0.0675 0.5642 0.034 Uiso 1 1 calc R . .
H13A H 0.2095 0.1420 0.4494 0.034 Uiso 1 1 calc R . .
C14 C 0.2934(2) 0.2500 0.2496(5) 0.0268(11) Uani 1 2 d S . .
H14A H 0.2734 0.2500 0.3433 0.032 Uiso 1 2 calc SR . .
C15 C 0.31070(15) 0.1758(3) 0.1680(4) 0.0310(8) Uani 1 1 d . . .
H15A H 0.3045 0.1169 0.1971 0.037 Uiso 1 1 calc R . .
C16 C 0.33880(15) 0.2039(3) 0.0355(4) 0.0339(9) Uani 1 1 d . . .
H16A H 0.3549 0.1674 -0.0403 0.041 Uiso 1 1 calc R . .
C17 C 0.17386(15) 0.1400(2) -0.0387(3) 0.0199(7) Uani 1 1 d . . .
C18 C 0.22002(19) 0.2500 -0.1957(5) 0.0180(9) Uani 1 2 d S . .
O1 O 0.14798(12) 0.07868(16) -0.0838(3) 0.0320(6) Uani 1 1 d . . .
O2 O 0.21768(15) 0.2500 -0.3202(3) 0.0279(8) Uani 1 2 d S . .
Cl Cl 0.02530(5) 0.2500 0.05502(11) 0.0307(3) Uani 1 2 d S . .
Ge Ge 0.11948(2) 0.2500 0.17268(5) 0.01392(12) Uani 1 2 d S . .
Nb Nb 0.225330(17) 0.2500 0.02854(4) 0.01419(11) Uani 1 2 d S . .

loop_
_atom_site_aniso_label
_atom_site_aniso_U_11
_atom_site_aniso_U_22
_atom_site_aniso_U_33
_atom_site_aniso_U_23
_atom_site_aniso_U_13
_atom_site_aniso_U_12
C1 0.014(2) 0.024(2) 0.0100(18) 0.000 -0.0002(16) 0.000
C2 0.0185(14) 0.0216(16) 0.0147(14) 0.0015(12) 0.0021(12) 0.0007(12)
C3 0.0349(18) 0.0276(19) 0.0225(17) 0.0059(15) 0.0094(14) -0.0006(15)
C4 0.043(3) 0.039(3) 0.019(2) 0.000 0.013(2) 0.000
C5 0.0209(15) 0.0126(15) 0.0166(14) 0.0066(12) 0.0045(12) -0.0006(12)
C6 0.0182(15) 0.0179(16) 0.0217(15) 0.0064(13) 0.0037(13) 0.0004(12)
C7 0.0188(15) 0.0156(15) 0.0257(17) 0.0026(13) -0.0020(13) -0.0034(12)
C8 0.0226(16) 0.0122(15) 0.0318(18) -0.0009(14) 0.0003(14) 0.0010(12)
C9 0.0145(14) 0.0188(16) 0.0317(18) 0.0034(14) -0.0021(13) 0.0014(12)
C10 0.0197(15) 0.0176(16) 0.0236(17) 0.0063(13) -0.0013(13) -0.0021(12)
C11 0.0209(16) 0.0240(18) 0.0346(19) -0.0028(15) 0.0015(14) 0.0021(14)
C12 0.0258(18) 0.029(2) 0.064(3) -0.018(2) -0.0056(18) 0.0039(15)
C13 0.0246(17) 0.0299(19) 0.0316(19) -0.0018(16) -0.0066(15) 0.0013(14)
C14 0.024(2) 0.044(3) 0.013(2) 0.000 -0.0056(18) 0.000
C15 0.0226(17) 0.040(2) 0.0302(19) 0.0056(16) -0.0140(14) 0.0055(15)
C16 0.0136(14) 0.062(2) 0.0263(18) -0.0084(17) -0.0047(13) 0.0118(16)
C17 0.0229(16) 0.0181(16) 0.0188(15) 0.0008(13) 0.0010(13) 0.0027(13)
C18 0.016(2) 0.017(2) 0.021(2) 0.000 0.0005(17) 0.000
O1 0.0397(14) 0.0244(13) 0.0321(14) -0.0031(11) -0.0001(11) -0.0064(11)
O2 0.0301(18) 0.040(2) 0.0136(16) 0.000 0.0021(13) 0.000
Cl 0.0157(5) 0.0600(8) 0.0163(5) 0.000 -0.0019(4) 0.000
Ge 0.0139(2) 0.0181(2) 0.0097(2) 0.000 0.00040(16) 0.000
Nb 0.01222(18) 0.0187(2) 0.01164(18) 0.000 -0.00012(14) 0.000

_geom_special_details            
; 
 All esds (except the esd in the dihedral angle between two l.s. planes) 
 are estimated using the full covariance matrix.  The cell esds are taken 
 into account individually in the estimation of esds in distances, angles 
 and torsion angles; correlations between esds in cell parameters are only 
 used when they are defined by crystal symmetry.  An approximate (isotropic) 
 treatment of cell esds is used for estimating esds involving l.s. planes. 
;

loop_
_geom_bond_atom_site_label_1
_geom_bond_atom_site_label_2
_geom_bond_distance
_geom_bond_site_symmetry_2
_geom_bond_publ_flag
C1 C2 1.404(4) . ?
C1 C2 1.404(4) 8_565 ?
C1 Ge 1.962(4) . ?
C2 C3 1.392(4) . ?
C2 C5 1.497(4) . ?
C3 C4 1.384(4) . ?
C3 H3A 0.9500 . ?
C4 C3 1.384(4) 8_565 ?
C4 H4 0.9500 . ?
C5 C6 1.402(4) . ?
C5 C10 1.406(4) . ?
C6 C7 1.390(4) . ?
C6 C11 1.517(4) . ?
C7 C8 1.391(4) . ?
C7 H7A 0.9500 . ?
C8 C9 1.384(4) . ?
C8 C12 1.506(5) . ?
C9 C10 1.385(4) . ?
C9 H9A 0.9500 . ?
C10 C13 1.509(4) . ?
C11 H11A 0.9800 . ?
C11 H11B 0.9800 . ?
C11 H11C 0.9800 . ?
C12 H12A 0.9800 . ?
C12 H12B 0.9800 . ?
C12 H12C 0.9800 . ?
C13 H13C 0.9800 . ?
C13 H13B 0.9800 . ?
C13 H13A 0.9800 . ?
C14 C15 1.405(4) . ?
C14 C15 1.405(4) 8_565 ?
C14 Nb 2.452(4) . ?
C14 H14A 0.9500 . ?
C15 C16 1.410(5) . ?
C15 Nb 2.432(3) . ?
C15 H15A 0.9500 . ?
C16 C16 1.411(8) 8_565 ?
C16 Nb 2.403(3) . ?
C16 H16A 0.9500 . ?
C17 O1 1.152(4) . ?
C17 Nb 2.074(3) . ?
C18 O2 1.145(5) . ?
C18 Nb 2.061(4) . ?
Cl Ge 2.1907(11) . ?
Ge Nb 2.5178(6) . ?
Nb C17 2.074(3) 8_565 ?
Nb C16 2.403(3) 8_565 ?
Nb C15 2.432(3) 8_565 ?

loop_
_geom_angle_atom_site_label_1
_geom_angle_atom_site_label_2
_geom_angle_atom_site_label_3
_geom_angle
_geom_angle_site_symmetry_1
_geom_angle_site_symmetry_3
_geom_angle_publ_flag
C2 C1 C2 121.7(4) . 8_565 ?
C2 C1 Ge 119.15(18) . . ?
C2 C1 Ge 119.14(18) 8_565 . ?
C3 C2 C1 118.1(3) . . ?
C3 C2 C5 123.0(3) . . ?
C1 C2 C5 118.8(3) . . ?
C4 C3 C2 120.7(3) . . ?
C4 C3 H3A 119.6 . . ?
C2 C3 H3A 119.6 . . ?
C3 C4 C3 120.6(4) . 8_565 ?
C3 C4 H4 119.7 . . ?
C3 C4 H4 119.7 8_565 . ?
C6 C5 C10 119.5(3) . . ?
C6 C5 C2 120.2(3) . . ?
C10 C5 C2 120.3(3) . . ?
C7 C6 C5 119.3(3) . . ?
C7 C6 C11 119.6(3) . . ?
C5 C6 C11 121.0(3) . . ?
C6 C7 C8 121.5(3) . . ?
C6 C7 H7A 119.2 . . ?
C8 C7 H7A 119.2 . . ?
C9 C8 C7 118.3(3) . . ?
C9 C8 C12 121.3(3) . . ?
C7 C8 C12 120.4(3) . . ?
C8 C9 C10 121.9(3) . . ?
C8 C9 H9A 119.0 . . ?
C10 C9 H9A 119.0 . . ?
C9 C10 C5 119.2(3) . . ?
C9 C10 C13 119.6(3) . . ?
C5 C10 C13 121.1(3) . . ?
C6 C11 H11A 109.5 . . ?
C6 C11 H11B 109.5 . . ?
H11A C11 H11B 109.5 . . ?
C6 C11 H11C 109.5 . . ?
H11A C11 H11C 109.5 . . ?
H11B C11 H11C 109.5 . . ?
C8 C12 H12A 109.5 . . ?
C8 C12 H12B 109.5 . . ?
H12A C12 H12B 109.5 . . ?
C8 C12 H12C 109.5 . . ?
H12A C12 H12C 109.5 . . ?
H12B C12 H12C 109.5 . . ?
C10 C13 H13C 109.5 . . ?
C10 C13 H13B 109.5 . . ?
H13C C13 H13B 109.5 . . ?
C10 C13 H13A 109.5 . . ?
H13C C13 H13A 109.5 . . ?
H13B C13 H13A 109.5 . . ?
C15 C14 C15 107.9(4) . 8_565 ?
C15 C14 Nb 72.5(2) . . ?
C15 C14 Nb 72.5(2) 8_565 . ?
C15 C14 H14A 126.1 . . ?
C15 C14 H14A 126.1 8_565 . ?
Nb C14 H14A 120.7 . . ?
C14 C15 C16 108.3(3) . . ?
C14 C15 Nb 74.1(2) . . ?
C16 C15 Nb 71.93(18) . . ?
C14 C15 H15A 125.9 . . ?
C16 C15 H15A 125.9 . . ?
Nb C15 H15A 119.9 . . ?
C15 C16 C16 107.8(2) . 8_565 ?
C15 C16 Nb 74.16(18) . . ?
C16 C16 Nb 72.93(10) 8_565 . ?
C15 C16 H16A 126.1 . . ?
C16 C16 H16A 126.1 8_565 . ?
Nb C16 H16A 118.7 . . ?
O1 C17 Nb 175.5(3) . . ?
O2 C18 Nb 179.4(3) . . ?
C1 Ge Cl 99.81(12) . . ?
C1 Ge Nb 141.44(12) . . ?
Cl Ge Nb 118.75(4) . . ?
C18 Nb C17 71.14(10) . . ?
C18 Nb C17 71.13(10) . 8_565 ?
C17 Nb C17 108.58(17) . 8_565 ?
C18 Nb C16 94.37(13) . 8_565 ?
C17 Nb C16 136.56(13) . 8_565 ?
C17 Nb C16 104.44(13) 8_565 8_565 ?
C18 Nb C16 94.37(13) . . ?
C17 Nb C16 104.44(13) . . ?
C17 Nb C16 136.56(13) 8_565 . ?
C16 Nb C16 34.15(19) 8_565 . ?
C18 Nb C15 124.24(12) . . ?
C17 Nb C15 97.71(12) . . ?
C17 Nb C15 153.21(12) 8_565 . ?
C16 Nb C15 56.25(13) 8_565 . ?
C16 Nb C15 33.91(11) . . ?
C18 Nb C15 124.24(12) . 8_565 ?
C17 Nb C15 153.21(12) . 8_565 ?
C17 Nb C15 97.70(12) 8_565 8_565 ?
C16 Nb C15 33.91(11) 8_565 8_565 ?
C16 Nb C15 56.25(13) . 8_565 ?
C15 Nb C15 55.70(18) . 8_565 ?
C18 Nb C14 148.84(16) . . ?
C17 Nb C14 121.88(9) . . ?
C17 Nb C14 121.88(9) 8_565 . ?
C16 Nb C14 56.06(13) 8_565 . ?
C16 Nb C14 56.06(13) . . ?
C15 Nb C14 33.44(10) . . ?
C15 Nb C14 33.44(10) 8_565 . ?
C18 Nb Ge 118.72(11) . . ?
C17 Nb Ge 74.29(8) . . ?
C17 Nb Ge 74.29(8) 8_565 . ?
C16 Nb Ge 143.04(9) 8_565 . ?
C16 Nb Ge 143.04(9) . . ?
C15 Nb Ge 109.13(9) . . ?
C15 Nb Ge 109.13(9) 8_565 . ?
C14 Nb Ge 92.45(11) . . ?

loop_
_geom_torsion_atom_site_label_1
_geom_torsion_atom_site_label_2
_geom_torsion_atom_site_label_3
_geom_torsion_atom_site_label_4
_geom_torsion
_geom_torsion_site_symmetry_1
_geom_torsion_site_symmetry_2
_geom_torsion_site_symmetry_3
_geom_torsion_site_symmetry_4
_geom_torsion_publ_flag
C2 C1 C2 C3 -0.8(6) 8_565 . . . ?
Ge C1 C2 C3 179.8(2) . . . . ?
C2 C1 C2 C5 178.2(2) 8_565 . . . ?
Ge C1 C2 C5 -1.3(4) . . . . ?
C1 C2 C3 C4 0.6(5) . . . . ?
C5 C2 C3 C4 -178.3(4) . . . . ?
C2 C3 C4 C3 -0.5(8) . . . 8_565 ?
C3 C2 C5 C6 89.3(4) . . . . ?
C1 C2 C5 C6 -89.6(4) . . . . ?
C3 C2 C5 C10 -92.0(4) . . . . ?
C1 C2 C5 C10 89.1(4) . . . . ?
C10 C5 C6 C7 -5.6(4) . . . . ?
C2 C5 C6 C7 173.0(3) . . . . ?
C10 C5 C6 C11 171.9(3) . . . . ?
C2 C5 C6 C11 -9.5(4) . . . . ?
C5 C6 C7 C8 1.5(5) . . . . ?
C11 C6 C7 C8 -176.1(3) . . . . ?
C6 C7 C8 C9 2.7(5) . . . . ?
C6 C7 C8 C12 -177.4(3) . . . . ?
C7 C8 C9 C10 -2.7(5) . . . . ?
C12 C8 C9 C10 177.4(3) . . . . ?
C8 C9 C10 C5 -1.4(5) . . . . ?
C8 C9 C10 C13 176.7(3) . . . . ?
C6 C5 C10 C9 5.6(4) . . . . ?
C2 C5 C10 C9 -173.1(3) . . . . ?
C6 C5 C10 C13 -172.5(3) . . . . ?
C2 C5 C10 C13 8.8(4) . . . . ?
C15 C14 C15 C16 0.0(5) 8_565 . . . ?
Nb C14 C15 C16 64.3(2) . . . . ?
C15 C14 C15 Nb -64.3(3) 8_565 . . . ?
C14 C15 C16 C16 0.0(3) . . . 8_565 ?
Nb C15 C16 C16 65.70(9) . . . 8_565 ?
C14 C15 C16 Nb -65.7(3) . . . . ?
C2 C1 Ge Cl 89.7(3) . . . . ?
C2 C1 Ge Cl -89.7(3) 8_565 . . . ?
C2 C1 Ge Nb -90.3(3) . . . . ?
C2 C1 Ge Nb 90.3(3) 8_565 . . . ?
O2 C18 Nb C17 -120.90(11) . . . . ?
O2 C18 Nb C17 120.90(10) . . . 8_565 ?
O2 C18 Nb C16 17.13(10) . . . 8_565 ?
O2 C18 Nb C16 -17.12(10) . . . . ?
O2 C18 Nb C15 -34.41(12) . . . . ?
O2 C18 Nb C15 34.41(13) . . . 8_565 ?
O2 C18 Nb C14 0.00(3) . . . . ?
O2 C18 Nb Ge 180.00(3) . . . . ?
O1 C17 Nb C18 36(3) . . . . ?
O1 C17 Nb C17 97(3) . . . 8_565 ?
O1 C17 Nb C16 -40(4) . . . 8_565 ?
O1 C17 Nb C16 -54(3) . . . . ?
O1 C17 Nb C15 -88(3) . . . . ?
O1 C17 Nb C15 -94(3) . . . 8_565 ?
O1 C17 Nb C14 -113(3) . . . . ?
O1 C17 Nb Ge 164(4) . . . . ?
C15 C16 Nb C18 -153.9(2) . . . . ?
C16 C16 Nb C18 91.35(4) 8_565 . . . ?
C15 C16 Nb C17 -82.3(2) . . . . ?
C16 C16 Nb C17 162.97(10) 8_565 . . . ?
C15 C16 Nb C17 139.1(2) . . . 8_565 ?
C16 C16 Nb C17 24.36(14) 8_565 . . 8_565 ?
C15 C16 Nb C16 114.8(2) . . . 8_565 ?
C16 C16 Nb C15 -114.8(2) 8_565 . . . ?
C15 C16 Nb C15 77.2(3) . . . 8_565 ?
C16 C16 Nb C15 -37.53(13) 8_565 . . 8_565 ?
C15 C16 Nb C14 36.70(19) . . . . ?
C16 C16 Nb C14 -78.07(9) 8_565 . . . ?
C15 C16 Nb Ge 0.7(3) . . . . ?
C16 C16 Nb Ge -114.09(13) 8_565 . . . ?
C14 C15 Nb C18 148.0(2) . . . . ?
C16 C15 Nb C18 32.1(3) . . . . ?
C14 C15 Nb C17 -139.7(2) . . . . ?
C16 C15 Nb C17 104.5(2) . . . . ?
C14 C15 Nb C17 29.2(4) . . . 8_565 ?
C16 C15 Nb C17 -86.6(3) . . . 8_565 ?
C14 C15 Nb C16 78.1(2) . . . 8_565 ?
C16 C15 Nb C16 -37.8(2) . . . 8_565 ?
C14 C15 Nb C16 115.9(3) . . . . ?
C14 C15 Nb C15 36.9(2) . . . 8_565 ?
C16 C15 Nb C15 -79.0(2) . . . 8_565 ?
C16 C15 Nb C14 -115.9(3) . . . . ?
C14 C15 Nb Ge -63.7(2) . . . . ?
C16 C15 Nb Ge -179.56(19) . . . . ?
C15 C14 Nb C18 -58.0(2) . . . . ?
C15 C14 Nb C18 58.0(2) 8_565 . . . ?
C15 C14 Nb C17 49.1(3) . . . . ?
C15 C14 Nb C17 165.0(2) 8_565 . . . ?
C15 C14 Nb C17 -165.0(2) . . . 8_565 ?
C15 C14 Nb C17 -49.1(3) 8_565 . . 8_565 ?
C15 C14 Nb C16 -78.7(3) . . . 8_565 ?
C15 C14 Nb C16 37.2(2) 8_565 . . 8_565 ?
C15 C14 Nb C16 -37.2(2) . . . . ?
C15 C14 Nb C16 78.7(3) 8_565 . . . ?
C15 C14 Nb C15 115.9(4) 8_565 . . . ?
C15 C14 Nb C15 -115.9(4) . . . 8_565 ?
C15 C14 Nb Ge 122.0(2) . . . . ?
C15 C14 Nb Ge -122.0(2) 8_565 . . . ?
C1 Ge Nb C18 180.0 . . . . ?
Cl Ge Nb C18 0.0 . . . . ?
C1 Ge Nb C17 122.49(9) . . . . ?
Cl Ge Nb C17 -57.51(9) . . . . ?
C1 Ge Nb C17 -122.49(9) . . . 8_565 ?
Cl Ge Nb C17 57.51(9) . . . 8_565 ?
C1 Ge Nb C16 -29.23(16) . . . 8_565 ?
Cl Ge Nb C16 150.77(16) . . . 8_565 ?
C1 Ge Nb C16 29.23(16) . . . . ?
Cl Ge Nb C16 -150.77(16) . . . . ?
C1 Ge Nb C15 29.63(10) . . . . ?
Cl Ge Nb C15 -150.37(10) . . . . ?
C1 Ge Nb C15 -29.63(10) . . . 8_565 ?
Cl Ge Nb C15 150.37(10) . . . 8_565 ?
C1 Ge Nb C14 0.0 . . . . ?
Cl Ge Nb C14 180.0 . . . . ?

_diffrn_measured_fraction_theta_max 0.997
_diffrn_reflns_theta_full        28.00
_diffrn_measured_fraction_theta_full 0.997
_refine_diff_density_max         0.823
_refine_diff_density_min         -0.779
_refine_diff_density_rms         0.108

_shelx_res_file                  
;

    3399f.res created by SHELXL-2014/7

TITL 3399F IN PNMA
CELL  0.71073 20.23650 15.31510  9.18040 90.00000 90.00000 90.00000
ZERR 4  0.00260  0.00220  0.00130  0.00000  0.00000  0.00000
LATT 1
SYMM -X+ 0.50000, -Y, Z+ 0.50000
SYMM X+ 0.50000, -Y+ 0.50000, -Z+ 0.50000
SYMM -X, Y+ 0.50000, -Z
SFAC C H O CL GE NB
UNIT 128 120 12 4 4 4
TEMP -173
PLAN 30
FMAP 2
L.S. 2
BOND $H
OMIT -2 56.0
OMIT 2 0 0
OMIT 2 1 0
OMIT 12 2 10
SIZE 0.10 0.03 0.02
CONF
ACTA
WGHT    0.000000    1.121400
FVAR       0.09031
C1    1    0.086744    0.250000    0.373801    10.50000    0.01378    0.02372 =
         0.00999    0.00000   -0.00020    0.00000
C2    1    0.075061    0.169954    0.443674    11.00000    0.01854    0.02159 =
         0.01467    0.00146    0.00209    0.00073
C3    1    0.052023    0.171538    0.586548    11.00000    0.03494    0.02760 =
         0.02254    0.00595    0.00943   -0.00059
AFIX  43
H3A   2    0.044161    0.118167    0.636354    11.00000   -1.20000
AFIX   0
C4    1    0.040453    0.250000    0.656794    10.50000    0.04300    0.03927 =
         0.01906    0.00000    0.01254    0.00000
AFIX  43
H4    2    0.024432    0.250000    0.754062    10.50000   -1.20000
AFIX   0
C5    1    0.086692    0.087141    0.360996    11.00000    0.02091    0.01264 =
         0.01659    0.00662    0.00451   -0.00064
C6    1    0.035596    0.049589    0.279052    11.00000    0.01817    0.01788 =
         0.02167    0.00642    0.00370    0.00037
C7    1    0.049248   -0.021835    0.190582    11.00000    0.01875    0.01561 =
         0.02574    0.00263   -0.00205   -0.00344
AFIX  43
H7A   2    0.014822   -0.046361    0.133347    11.00000   -1.20000
AFIX   0
C8    1    0.112160   -0.058219    0.183936    11.00000    0.02264    0.01221 =
         0.03184   -0.00091    0.00030    0.00099
C9    1    0.160889   -0.023763    0.272789    11.00000    0.01451    0.01880 =
         0.03172    0.00338   -0.00208    0.00141
AFIX  43
H9A   2    0.203543   -0.049668    0.272306    11.00000   -1.20000
AFIX   0
C10   1    0.149286    0.047372    0.362376    11.00000    0.01969    0.01761 =
         0.02359    0.00630   -0.00129   -0.00208
C11   1   -0.034682    0.083338    0.290186    11.00000    0.02086    0.02398 =
         0.03456   -0.00283    0.00150    0.00206
AFIX 137
H11A  2   -0.035158    0.146371    0.271832    11.00000   -1.20000
H11B  2   -0.051908    0.071696    0.388045    11.00000   -1.20000
H11C  2   -0.062392    0.053754    0.217876    11.00000   -1.20000
AFIX   0
C12   1    0.126312   -0.133200    0.082417    11.00000    0.02585    0.02922 =
         0.06420   -0.01822   -0.00561    0.00391
AFIX 137
H12A  2    0.139896   -0.110414   -0.012734    11.00000   -1.20000
H12B  2    0.086387   -0.168756    0.070945    11.00000   -1.20000
H12C  2    0.161859   -0.169210    0.122998    11.00000   -1.20000
AFIX   0
C13   1    0.203160    0.079124    0.462983    11.00000    0.02458    0.02994 =
         0.03158   -0.00184   -0.00661    0.00131
AFIX 137
H13C  2    0.244445    0.048477    0.440629    11.00000   -1.20000
H13B  2    0.190546    0.067465    0.564194    11.00000   -1.20000
H13A  2    0.209469    0.142047    0.449447    11.00000   -1.20000
AFIX   0
C14   1    0.293357    0.250000    0.249583    10.50000    0.02364    0.04367 =
         0.01306    0.00000   -0.00559    0.00000
AFIX  43
H14A  2    0.273445    0.250000    0.343295    10.50000   -1.20000
AFIX   0
C15   1    0.310698    0.175830    0.167971    11.00000    0.02259    0.04012 =
         0.03016    0.00560   -0.01397    0.00546
AFIX  43
H15A  2    0.304544    0.116863    0.197080    11.00000   -1.20000
AFIX   0
C16   1    0.338802    0.203934    0.035460    11.00000    0.01364    0.06175 =
         0.02626   -0.00840   -0.00472    0.01183
AFIX  43
H16A  2    0.354865    0.167374   -0.040269    11.00000   -1.20000
AFIX   0
C17   1    0.173859    0.140030   -0.038685    11.00000    0.02293    0.01810 =
         0.01878    0.00085    0.00095    0.00265
C18   1    0.220019    0.250000   -0.195660    10.50000    0.01576    0.01749 =
         0.02066    0.00000    0.00046    0.00000
O1    3    0.147977    0.078685   -0.083764    11.00000    0.03965    0.02444 =
         0.03205   -0.00307   -0.00014   -0.00642
O2    3    0.217677    0.250000   -0.320229    10.50000    0.03008    0.03999 =
         0.01357    0.00000    0.00208    0.00000
CL    4    0.025299    0.250000    0.055022    10.50000    0.01570    0.06002 =
         0.01632    0.00000   -0.00193    0.00000
GE    5    0.119479    0.250000    0.172684    10.50000    0.01392    0.01812 =
         0.00973    0.00000    0.00040    0.00000
NB    6    0.225330    0.250000    0.028544    10.50000    0.01222    0.01871 =
         0.01164    0.00000   -0.00012    0.00000
HKLF 4

REM  3399F IN PNMA
REM R1 =  0.0384 for    2725 Fo > 4sig(Fo)  and  0.0599 for all    3556 data
REM    187 parameters refined using      0 restraints

END

WGHT      0.0000      1.1214

REM Highest difference peak  0.823,  deepest hole -0.779,  1-sigma level  0.108
Q1    1   0.2251  0.2091  0.0860  11.00000  0.05    0.82
Q2    1   0.1194  0.2101  0.1125  11.00000  0.05    0.73
Q3    1   0.1182  0.2147  0.2469  11.00000  0.05    0.71
Q4    1   0.2673  0.2500  0.0271  10.50000  0.05    0.70
Q5    1   0.1909  0.2500  0.0240  10.50000  0.05    0.67
Q6    1   0.2266  0.2112 -0.0324  11.00000  0.05    0.65
Q7    1   0.1582  0.2500  0.1737  10.50000  0.05    0.59
Q8    1   0.1838  0.1943  0.0233  11.00000  0.05    0.56
Q9    1   0.0571  0.2500  0.3597  10.50000  0.05    0.53
Q10   1   0.1713  0.1965  0.1173  11.00000  0.05    0.52
Q11   1   0.1482  0.1885  0.1798  11.00000  0.05    0.49
Q12   1   0.1472  0.2500  0.0577  10.50000  0.05    0.48
Q13   1  -0.0300  0.2500  0.2409  10.50000  0.05    0.47
Q14   1   0.3509  0.2500  0.0779  10.50000  0.05    0.46
Q15   1   0.3318  0.2500 -0.1105  10.50000  0.05    0.45
Q16   1   0.1494  0.2500  0.2896  10.50000  0.05    0.45
Q17   1   0.0916  0.2500  0.2914  10.50000  0.05    0.45
Q18   1   0.1181  0.0684  0.3661  11.00000  0.05    0.44
Q19   1   0.0305  0.2018  0.0159  11.00000  0.05    0.43
Q20   1   0.2296  0.2500  0.4627  10.50000  0.05    0.42
Q21   1   0.3331  0.2500  0.0385  10.50000  0.05    0.42
Q22   1   0.0737  0.2500  0.0691  10.50000  0.05    0.42
Q23   1   0.1814  0.2500 -0.0911  10.50000  0.05    0.42
Q24   1   0.1513  0.2127 -0.0423  11.00000  0.05    0.42
Q25   1   0.0131  0.2500  0.3038  10.50000  0.05    0.40
Q26   1   0.1168 -0.0828  0.1368  11.00000  0.05    0.39
Q27   1   0.0999 -0.2124  0.1900  11.00000  0.05    0.39
Q28   1   0.0407  0.0417  0.2222  11.00000  0.05    0.39
Q29   1  -0.0893  0.2500  0.2346  10.50000  0.05    0.39
Q30   1   0.1789  0.1892 -0.0724  11.00000  0.05    0.39
;
_shelx_res_checksum              40971
####################################################################### 
# 
# This file contains crystal structure data downloaded from the 
# Cambridge Structural Database (CSD) hosted by the Cambridge 
# Crystallographic Data Centre (CCDC).
# 
# Full information about CCDC data access policies and citation 
# guidelines are available at http://www.ccdc.cam.ac.uk/access/V1 
# 
# Audit and citation data items may have been added by the CCDC. 
# Please retain this information to preserve the provenance of 
# this file and to allow appropriate attribution of the data. 
# 
#######################################################################

data_3697f
_database_code_depnum_ccdc_archive 'CCDC 1553389'
_audit_update_record             
;
2017-05-31 deposited with the CCDC.
2017-07-03 downloaded from the CCDC.
;
_audit_creation_date             2014-09-24
_audit_creation_method           
;
Olex2 1.2
(compiled 2014.07.22 svn.r2960 for OlexSys, GUI svn.r4862)
;
_shelxl_version_number           2013-2
_chemical_name_common            ?
_chemical_name_systematic        
;
 ?
;
_chemical_formula_moiety         'C36 H52 Nb O2 P3 Si Sn, C7 H8'
_chemical_formula_sum            'C43 H60 Nb O2 P3 Si Sn'
_chemical_formula_weight         941.51
_chemical_absolute_configuration ?
_chemical_melting_point          ?
loop_
_atom_type_symbol
_atom_type_description
_atom_type_scat_dispersion_real
_atom_type_scat_dispersion_imag
_atom_type_scat_source
C C 0.0033 0.0016 'International Tables Vol C Tables 4.2.6.8 and 6.1.1.4'
H H 0.0000 0.0000 'International Tables Vol C Tables 4.2.6.8 and 6.1.1.4'
Nb Nb -2.0727 0.6215 'International Tables Vol C Tables 4.2.6.8 and 6.1.1.4'
O O 0.0106 0.0060 'International Tables Vol C Tables 4.2.6.8 and 6.1.1.4'
P P 0.1023 0.0942 'International Tables Vol C Tables 4.2.6.8 and 6.1.1.4'
Si Si 0.0817 0.0704 'International Tables Vol C Tables 4.2.6.8 and 6.1.1.4'
Sn Sn -0.6537 1.4246 'International Tables Vol C Tables 4.2.6.8 and 6.1.1.4'

_shelx_space_group_comment       
;
The symmetry employed for this shelxl refinement is uniquely defined
by the following loop, which should always be used as a source of
symmetry information in preference to the above space-group names.
They are only intended as comments.
;
_space_group_crystal_system      monoclinic
_space_group_IT_number           4
_space_group_name_H-M_alt        'P 1 21 1'
_space_group_name_Hall           'P 2yb'
loop_
_space_group_symop_operation_xyz
'x, y, z'
'-x, y+1/2, -z'

_cell_length_a                   8.5148(6)
_cell_length_b                   23.2579(16)
_cell_length_c                   12.0766(8)
_cell_angle_alpha                90
_cell_angle_beta                 108.779(2)
_cell_angle_gamma                90
_cell_volume                     2264.3(3)
_cell_formula_units_Z            2
_cell_measurement_reflns_used    9919
_cell_measurement_temperature    100
_cell_measurement_theta_max      29.87
_cell_measurement_theta_min      2.50
_shelx_estimated_absorpt_T_max   0.962
_shelx_estimated_absorpt_T_min   0.893
_exptl_absorpt_coefficient_mu    0.970
_exptl_absorpt_correction_T_max  0.7460
_exptl_absorpt_correction_T_min  0.5373
_exptl_absorpt_correction_type   empirical
_exptl_absorpt_process_details   
;
SADABS-2008/1 (Bruker,2008) was used for absorption correction.
wR2(int) was 0.0889 before and 0.0580 after correction.
The Ratio of minimum to maximum transmission is 0.7202.
The \l/2 correction factor is Not present.
;
_exptl_crystal_colour            'clear dark brown'
_exptl_crystal_colour_lustre     clear
_exptl_crystal_colour_modifier   dark
_exptl_crystal_colour_primary    brown
_exptl_crystal_density_diffrn    1.381
_exptl_crystal_density_meas      .
_exptl_crystal_density_method    ?
_exptl_crystal_description       plate
_exptl_crystal_F_000             968
_exptl_crystal_size_max          0.12
_exptl_crystal_size_mid          0.09
_exptl_crystal_size_min          0.04
_exptl_special_details           
;
 ?
;
_exptl_transmission_factor_max   ?
_exptl_transmission_factor_min   ?
_diffrn_reflns_av_R_equivalents  0.0408
_diffrn_reflns_av_unetI/netI     0.0641
_diffrn_reflns_Laue_measured_fraction_full 0.995
_diffrn_reflns_Laue_measured_fraction_max 0.996
_diffrn_reflns_limit_h_max       10
_diffrn_reflns_limit_h_min       -11
_diffrn_reflns_limit_k_max       30
_diffrn_reflns_limit_k_min       -30
_diffrn_reflns_limit_l_max       15
_diffrn_reflns_limit_l_min       -15
_diffrn_reflns_number            20515
_diffrn_reflns_point_group_measured_fraction_full 0.995
_diffrn_reflns_point_group_measured_fraction_max 0.996
_diffrn_reflns_theta_full        26.000
_diffrn_reflns_theta_max         27.999
_diffrn_reflns_theta_min         2.725
_diffrn_ambient_temperature      100
_diffrn_detector_area_resol_mean 8
_diffrn_measured_fraction_theta_full 0.995
_diffrn_measured_fraction_theta_max 0.996
_diffrn_measurement_device_type  'Bruker X8-KappaApexII'
_diffrn_measurement_method       'fine slicing \w and \f scans'
_diffrn_radiation_monochromator  graphite
_diffrn_radiation_type           MoK\a
_diffrn_radiation_wavelength     0.71073
_diffrn_source                   'sealed tube'
_diffrn_standards_number         0
_reflns_Friedel_coverage         0.953
_reflns_Friedel_fraction_full    0.996
_reflns_Friedel_fraction_max     0.997
_reflns_number_gt                9665
_reflns_number_total             10697
_reflns_special_details          
;
 Reflections were merged by SHELXL according to the crystal
 class for the calculation of statistics and refinement.
 
 _reflns_Friedel_fraction is defined as the number of unique
 Friedel pairs measured divided by the number that would be
 possible theoretically, ignoring centric projections and
 systematic absences.
;
_reflns_threshold_expression     'I > 2\s(I)'
_computing_cell_refinement       ?
_computing_data_collection       ?
_computing_data_reduction        ?
_computing_molecular_graphics    'Olex2 (Dolomanov et al., 2009)'
_computing_publication_material  'Olex2 (Dolomanov et al., 2009)'
_computing_structure_refinement  'ShelXL (Sheldrick, 2008)'
_computing_structure_solution    'ShelXS (Sheldrick, 2008)'
_refine_diff_density_max         3.403
_refine_diff_density_min         -2.852
_refine_diff_density_rms         0.201
_refine_ls_abs_structure_details 
;
 Refined as an inversion twin.
;
_refine_ls_abs_structure_Flack   0.17(5)
_refine_ls_extinction_coef       .
_refine_ls_extinction_method     none
_refine_ls_goodness_of_fit_ref   1.233
_refine_ls_hydrogen_treatment    constr
_refine_ls_matrix_type           full
_refine_ls_number_parameters     475
_refine_ls_number_reflns         10697
_refine_ls_number_restraints     25
_refine_ls_R_factor_all          0.0782
_refine_ls_R_factor_gt           0.0703
_refine_ls_restrained_S_all      1.233
_refine_ls_shift/su_max          0.001
_refine_ls_shift/su_mean         0.000
_refine_ls_structure_factor_coef Fsqd
_refine_ls_weighting_details     
;
 w=1/[\s^2^(Fo^2^)+(0.0103P)^2^+27.6525P]
 where P=(Fo^2^+2Fc^2^)/3
;
_refine_ls_weighting_scheme      calc
_refine_ls_wR_factor_gt          0.1707
_refine_ls_wR_factor_ref         0.1737
_refine_special_details          
;
 Refined as a 2-component inversion twin.
;
_olex2_refinement_description    
;
1. Fixed Uiso
 At 1.2 times of:
  All C(H) groups, All C(H,H) groups
 At 1.5 times of:
  All C(H,H,H) groups
2. Uiso/Uaniso restraints and constraints
Uanis(C35) \\sim Ueq, Uanis(C1) \\sim Ueq, Uanis(C10) \\sim Ueq, Uanis(C12)
\\sim Ueq: with sigma of 0.005 and sigma for terminal atoms of 0.02
3.a Secondary CH2 refined with riding coordinates:
 C25(H25A,H25B), C28(H28A,H28B), C31(H31A,H31B)
3.b Aromatic/amide H refined with riding coordinates:
 C3(H3), C4(H4), C5(H5), C9(H9), C11(H11), C18(H18), C20(H20), C38(H38),
 C39(H39), C40(H40), C41(H41), C42(H42)
3.c Idealised Me refined as rotating group:
 C13(H13A,H13B,H13C), C14(H14A,H14B,H14C), C15(H15A,H15B,H15C), C22(H22A,H22B,
 H22C), C23(H23A,H23B,H23C), C24(H24A,H24B,H24C), C26(H26A,H26B,H26C), C27(H27A,
 H27B,H27C), C29(H29A,H29B,H29C), C30(H30A,H30B,H30C), C32(H32A,H32B,H32C),
 C33(H33A,H33B,H33C), C34(H34A,H34B,H34C), C43(H43A,H43B,H43C)
;
_atom_sites_solution_hydrogens   geom
_atom_sites_solution_primary     heavy
_atom_sites_solution_secondary   ?
loop_
_atom_site_label
_atom_site_type_symbol
_atom_site_fract_x
_atom_site_fract_y
_atom_site_fract_z
_atom_site_U_iso_or_equiv
_atom_site_adp_type
_atom_site_occupancy
_atom_site_site_symmetry_order
_atom_site_calc_flag
_atom_site_refinement_flags_posn
_atom_site_refinement_flags_adp
_atom_site_refinement_flags_occupancy
_atom_site_disorder_assembly
_atom_site_disorder_group
Sn Sn 0.10520(11) 0.03511(4) 0.18745(7) 0.0190(2) Uani 1 1 d . . . . .
Nb Nb 0.04371(13) -0.03516(5) 0.01862(9) 0.0160(2) Uani 1 1 d . . . . .
P1 P 0.2635(4) -0.00733(16) -0.0803(3) 0.0202(7) Uani 1 1 d . . . . .
P2 P -0.0968(4) -0.09683(15) -0.1606(3) 0.0188(7) Uani 1 1 d . . . . .
P3 P 0.2323(4) -0.12253(16) 0.1028(3) 0.0172(7) Uani 1 1 d . . . . .
Si Si 0.2606(4) -0.13775(16) -0.1489(3) 0.0175(7) Uani 1 1 d . . . . .
O1 O -0.2308(14) -0.0922(6) 0.1163(9) 0.042(3) Uani 1 1 d . . . . .
O2 O -0.2246(17) 0.0590(5) -0.1209(10) 0.040(3) Uani 1 1 d . . . . .
C1 C 0.0714(16) 0.1004(6) 0.3029(11) 0.017(2) Uani 1 1 d . U . . .
C2 C 0.0612(15) 0.0837(6) 0.4157(11) 0.017(2) Uani 1 1 d . . . . .
C3 C 0.0569(18) 0.1267(6) 0.4938(11) 0.023(3) Uani 1 1 d . . . . .
H3 H 0.0516 0.1161 0.5686 0.028 Uiso 1 1 calc R . . . .
C4 C 0.060(2) 0.1835(7) 0.4677(12) 0.028(3) Uani 1 1 d . . . . .
H4 H 0.0556 0.2118 0.5234 0.033 Uiso 1 1 calc R . . . .
C5 C 0.0687(19) 0.2001(6) 0.3579(11) 0.024(3) Uani 1 1 d . . . . .
H5 H 0.0686 0.2397 0.3381 0.029 Uiso 1 1 calc R . . . .
C6 C 0.0778(15) 0.1578(6) 0.2786(11) 0.017(2) Uani 1 1 d . . . . .
C7 C 0.0502(16) 0.0213(5) 0.4379(10) 0.016(3) Uani 1 1 d . . . . .
C8 C -0.1070(16) -0.0058(6) 0.4044(12) 0.021(3) Uani 1 1 d . . . . .
C9 C -0.1121(19) -0.0652(7) 0.4143(11) 0.025(3) Uani 1 1 d . . . . .
H9 H -0.2173 -0.0836 0.3918 0.030 Uiso 1 1 calc R . . . .
C10 C 0.0286(19) -0.0987(6) 0.4553(12) 0.024(3) Uani 1 1 d . U . . .
C11 C 0.1806(17) -0.0711(7) 0.4894(11) 0.023(3) Uani 1 1 d . . . . .
H11 H 0.2785 -0.0936 0.5180 0.028 Uiso 1 1 calc R . . . .
C12 C 0.1960(16) -0.0117(6) 0.4834(10) 0.018(2) Uani 1 1 d . U . . .
C13 C -0.2631(17) 0.0286(8) 0.3574(16) 0.040(4) Uani 1 1 d . . . . .
H13A H -0.2650 0.0590 0.4131 0.060 Uiso 1 1 calc GR . . . .
H13B H -0.3593 0.0034 0.3455 0.060 Uiso 1 1 calc GR . . . .
H13C H -0.2670 0.0460 0.2826 0.060 Uiso 1 1 calc GR . . . .
C14 C 0.018(2) -0.1633(7) 0.4589(13) 0.036(4) Uani 1 1 d . . . . .
H14A H 0.0207 -0.1755 0.5372 0.054 Uiso 1 1 calc GR . . . .
H14B H 0.1128 -0.1802 0.4410 0.054 Uiso 1 1 calc GR . . . .
H14C H -0.0853 -0.1763 0.4011 0.054 Uiso 1 1 calc GR . . . .
C15 C 0.3643(17) 0.0163(6) 0.5177(13) 0.027(3) Uani 1 1 d . . . . .
H15A H 0.3742 0.0391 0.4520 0.041 Uiso 1 1 calc GR . . . .
H15B H 0.4505 -0.0134 0.5382 0.041 Uiso 1 1 calc GR . . . .
H15C H 0.3777 0.0415 0.5852 0.041 Uiso 1 1 calc GR . . . .
C16 C 0.0910(18) 0.1733(6) 0.1603(11) 0.020(3) Uani 1 1 d . . . . .
C17 C 0.2508(18) 0.1802(6) 0.1505(11) 0.021(3) Uani 1 1 d . . . . .
C18 C 0.261(2) 0.1922(6) 0.0393(14) 0.028(3) Uani 1 1 d . . . . .
H18 H 0.3674 0.1968 0.0312 0.034 Uiso 1 1 calc R . . . .
C19 C 0.124(2) 0.1975(6) -0.0584(13) 0.030(3) Uani 1 1 d . . . . .
C20 C -0.031(2) 0.1896(6) -0.0462(12) 0.028(3) Uani 1 1 d . . . . .
H20 H -0.1271 0.1927 -0.1131 0.034 Uiso 1 1 calc R . . . .
C21 C -0.0491(17) 0.1773(6) 0.0628(11) 0.019(3) Uani 1 1 d . . . . .
C22 C 0.4097(18) 0.1731(7) 0.2520(13) 0.031(3) Uani 1 1 d . . . . .
H22A H 0.3994 0.1932 0.3206 0.046 Uiso 1 1 calc GR . . . .
H22B H 0.5025 0.1894 0.2310 0.046 Uiso 1 1 calc GR . . . .
H22C H 0.4299 0.1322 0.2700 0.046 Uiso 1 1 calc GR . . . .
C23 C 0.140(3) 0.2099(8) -0.1771(14) 0.042(5) Uani 1 1 d . . . . .
H23A H 0.2055 0.2450 -0.1728 0.064 Uiso 1 1 calc GR . . . .
H23B H 0.0297 0.2151 -0.2345 0.064 Uiso 1 1 calc GR . . . .
H23C H 0.1959 0.1776 -0.2009 0.064 Uiso 1 1 calc GR . . . .
C24 C -0.2194(18) 0.1678(7) 0.0706(12) 0.025(3) Uani 1 1 d . . . . .
H24A H -0.2385 0.1265 0.0762 0.037 Uiso 1 1 calc GR . . . .
H24B H -0.3023 0.1834 0.0006 0.037 Uiso 1 1 calc GR . . . .
H24C H -0.2288 0.1873 0.1401 0.037 Uiso 1 1 calc GR . . . .
C25 C 0.3726(17) -0.0675(6) -0.1237(11) 0.022(3) Uani 1 1 d . . . . .
H25A H 0.4811 -0.0729 -0.0620 0.026 Uiso 1 1 calc R . . . .
H25B H 0.3951 -0.0565 -0.1964 0.026 Uiso 1 1 calc R . . . .
C26 C 0.4352(17) 0.0392(8) -0.0011(13) 0.033(3) Uani 1 1 d . . . . .
H26A H 0.3922 0.0771 0.0099 0.049 Uiso 1 1 calc GR . . . .
H26B H 0.5122 0.0433 -0.0459 0.049 Uiso 1 1 calc GR . . . .
H26C H 0.4936 0.0222 0.0754 0.049 Uiso 1 1 calc GR . . . .
C27 C 0.179(2) 0.0329(9) -0.2170(13) 0.037(3) Uani 1 1 d . . . . .
H27A H 0.0966 0.0094 -0.2742 0.056 Uiso 1 1 calc GR . . . .
H27B H 0.2695 0.0425 -0.2479 0.056 Uiso 1 1 calc GR . . . .
H27C H 0.1274 0.0684 -0.2021 0.056 Uiso 1 1 calc GR . . . .
C28 C 0.0383(15) -0.1248(6) -0.2393(10) 0.017(3) Uani 1 1 d . . . . .
H28A H 0.0365 -0.0974 -0.3024 0.021 Uiso 1 1 calc R . . . .
H28B H -0.0090 -0.1615 -0.2770 0.021 Uiso 1 1 calc R . . . .
C29 C -0.1917(17) -0.1630(7) -0.1328(13) 0.025(3) Uani 1 1 d . . . . .
H29A H -0.1048 -0.1908 -0.0943 0.037 Uiso 1 1 calc GR . . . .
H29B H -0.2628 -0.1790 -0.2071 0.037 Uiso 1 1 calc GR . . . .
H29C H -0.2587 -0.1548 -0.0822 0.037 Uiso 1 1 calc GR . . . .
C30 C -0.2664(18) -0.0645(7) -0.2787(11) 0.027(3) Uani 1 1 d . . . . .
H30A H -0.3567 -0.0537 -0.2489 0.041 Uiso 1 1 calc GR . . . .
H30B H -0.3075 -0.0923 -0.3425 0.041 Uiso 1 1 calc GR . . . .
H30C H -0.2258 -0.0301 -0.3078 0.041 Uiso 1 1 calc GR . . . .
C31 C 0.2735(16) -0.1721(6) -0.0045(12) 0.022(3) Uani 1 1 d . . . . .
H31A H 0.1928 -0.2041 -0.0195 0.026 Uiso 1 1 calc R . . . .
H31B H 0.3857 -0.1887 0.0304 0.026 Uiso 1 1 calc R . . . .
C32 C 0.1607(18) -0.1717(7) 0.1944(12) 0.027(3) Uani 1 1 d . . . . .
H32A H 0.1650 -0.1523 0.2674 0.040 Uiso 1 1 calc GR . . . .
H32B H 0.2325 -0.2057 0.2123 0.040 Uiso 1 1 calc GR . . . .
H32C H 0.0464 -0.1835 0.1527 0.040 Uiso 1 1 calc GR . . . .
C33 C 0.4429(18) -0.1072(7) 0.1986(12) 0.027(3) Uani 1 1 d . . . . .
H33A H 0.4982 -0.0816 0.1583 0.041 Uiso 1 1 calc GR . . . .
H33B H 0.5053 -0.1432 0.2188 0.041 Uiso 1 1 calc GR . . . .
H33C H 0.4380 -0.0885 0.2702 0.041 Uiso 1 1 calc GR . . . .
C34 C 0.3499(19) -0.1885(7) -0.2323(13) 0.028(3) Uani 1 1 d . . . . .
H34A H 0.3663 -0.1685 -0.2990 0.042 Uiso 1 1 calc GR . . . .
H34B H 0.2735 -0.2208 -0.2605 0.042 Uiso 1 1 calc GR . . . .
H34C H 0.4567 -0.2030 -0.1811 0.042 Uiso 1 1 calc GR . . . .
C35 C -0.1302(16) -0.0699(6) 0.0843(12) 0.022(3) Uani 1 1 d . U . . .
C36 C -0.1226(18) 0.0274(7) -0.0696(12) 0.027(3) Uani 1 1 d . . . . .
C37 C 0.508(2) 0.2522(8) 0.5625(13) 0.034(4) Uani 1 1 d . . . . .
C38 C 0.629(2) 0.2227(10) 0.5317(15) 0.043(4) Uani 1 1 d . . . . .
H38 H 0.6745 0.2391 0.4765 0.051 Uiso 1 1 calc R . . . .
C39 C 0.684(3) 0.1709(11) 0.579(2) 0.059(6) Uani 1 1 d . . . . .
H39 H 0.7601 0.1507 0.5513 0.070 Uiso 1 1 calc R . . . .
C40 C 0.637(3) 0.1469(11) 0.662(2) 0.070(8) Uani 1 1 d . . . . .
H40 H 0.6834 0.1113 0.6958 0.084 Uiso 1 1 calc R . . . .
C41 C 0.518(3) 0.1756(11) 0.6992(18) 0.063(7) Uani 1 1 d . . . . .
H41 H 0.4789 0.1590 0.7574 0.076 Uiso 1 1 calc R . . . .
C42 C 0.457(3) 0.2275(10) 0.6508(15) 0.050(5) Uani 1 1 d . . . . .
H42 H 0.3791 0.2473 0.6779 0.060 Uiso 1 1 calc R . . . .
C43 C 0.443(3) 0.3075(9) 0.5079(17) 0.051(5) Uani 1 1 d . . . . .
H43A H 0.5062 0.3390 0.5556 0.077 Uiso 1 1 calc GR . . . .
H43B H 0.3258 0.3110 0.5024 0.077 Uiso 1 1 calc GR . . . .
H43C H 0.4528 0.3093 0.4294 0.077 Uiso 1 1 calc GR . . . .

loop_
_atom_site_aniso_label
_atom_site_aniso_U_11
_atom_site_aniso_U_22
_atom_site_aniso_U_33
_atom_site_aniso_U_23
_atom_site_aniso_U_13
_atom_site_aniso_U_12
Sn 0.0221(4) 0.0242(4) 0.0125(4) -0.0026(4) 0.0079(3) 0.0000(4)
Nb 0.0159(5) 0.0234(6) 0.0104(5) -0.0023(4) 0.0065(4) 0.0003(5)
P1 0.0201(16) 0.0267(18) 0.0169(15) -0.0026(13) 0.0103(13) -0.0041(14)
P2 0.0211(16) 0.0278(18) 0.0078(14) -0.0016(12) 0.0051(12) -0.0005(14)
P3 0.0129(15) 0.0290(18) 0.0091(14) -0.0002(13) 0.0030(12) 0.0015(13)
Si 0.0148(16) 0.0275(19) 0.0122(16) -0.0028(13) 0.0070(13) 0.0022(14)
O1 0.032(6) 0.081(10) 0.020(5) -0.010(6) 0.019(5) -0.013(6)
O2 0.050(8) 0.040(7) 0.029(6) 0.004(5) 0.010(6) 0.017(6)
C1 0.016(5) 0.022(5) 0.012(4) -0.003(4) 0.005(4) 0.000(4)
C2 0.009(5) 0.030(7) 0.012(6) -0.001(5) 0.005(4) 0.000(5)
C3 0.025(7) 0.030(7) 0.010(6) -0.002(5) -0.001(5) 0.004(6)
C4 0.039(9) 0.030(8) 0.013(6) -0.007(5) 0.008(6) -0.003(6)
C5 0.033(8) 0.023(7) 0.016(7) -0.001(5) 0.007(6) -0.001(6)
C6 0.009(5) 0.026(7) 0.016(6) -0.003(5) 0.003(5) -0.001(5)
C7 0.023(6) 0.020(7) 0.008(5) 0.000(4) 0.009(5) 0.002(5)
C8 0.014(6) 0.028(7) 0.020(6) -0.006(5) 0.004(5) -0.003(5)
C9 0.028(8) 0.039(8) 0.009(6) -0.003(5) 0.009(5) -0.005(6)
C10 0.032(6) 0.028(6) 0.014(5) 0.000(4) 0.011(4) 0.000(5)
C11 0.017(6) 0.043(8) 0.007(5) 0.000(5) 0.002(5) 0.004(6)
C12 0.017(5) 0.027(5) 0.010(4) 0.002(4) 0.005(4) 0.004(4)
C13 0.010(6) 0.042(10) 0.056(10) 0.006(9) -0.005(6) 0.001(7)
C14 0.062(12) 0.027(8) 0.021(7) -0.003(6) 0.016(8) -0.006(8)
C15 0.018(6) 0.041(9) 0.024(7) 0.008(6) 0.008(5) 0.003(6)
C16 0.029(7) 0.023(7) 0.013(6) -0.001(5) 0.014(5) 0.000(5)
C17 0.029(7) 0.023(7) 0.011(6) -0.002(5) 0.007(5) -0.004(6)
C18 0.034(8) 0.028(7) 0.034(8) 0.002(6) 0.025(7) -0.004(6)
C19 0.058(11) 0.016(6) 0.020(7) 0.005(5) 0.021(7) 0.005(7)
C20 0.041(9) 0.030(8) 0.011(6) -0.002(5) 0.004(6) 0.001(6)
C21 0.019(6) 0.023(7) 0.016(6) 0.000(5) 0.007(5) -0.001(5)
C22 0.021(7) 0.041(9) 0.024(8) -0.002(6) 0.000(6) -0.007(6)
C23 0.071(14) 0.043(10) 0.024(8) 0.007(7) 0.031(9) 0.008(9)
C24 0.023(7) 0.039(8) 0.011(6) -0.002(6) 0.004(5) -0.002(6)
C25 0.017(6) 0.035(8) 0.013(6) -0.004(5) 0.005(5) -0.003(5)
C26 0.023(7) 0.043(9) 0.040(8) -0.015(8) 0.020(6) -0.020(7)
C27 0.054(9) 0.042(8) 0.029(7) 0.007(8) 0.032(7) 0.006(10)
C28 0.010(5) 0.033(7) 0.008(5) -0.004(5) 0.004(4) 0.001(5)
C29 0.016(6) 0.037(8) 0.024(7) -0.003(6) 0.009(6) -0.007(6)
C30 0.017(7) 0.051(9) 0.010(6) -0.010(6) -0.002(5) 0.005(6)
C31 0.013(6) 0.033(7) 0.020(6) -0.001(5) 0.007(5) 0.002(5)
C32 0.019(7) 0.042(9) 0.016(6) 0.004(6) 0.002(5) 0.006(6)
C33 0.023(7) 0.047(9) 0.016(6) 0.001(6) 0.010(5) 0.004(6)
C34 0.028(8) 0.034(8) 0.026(7) -0.007(6) 0.011(6) 0.003(6)
C35 0.007(5) 0.035(6) 0.020(5) -0.005(4) 0.000(4) 0.000(4)
C36 0.031(7) 0.035(9) 0.020(6) -0.004(6) 0.015(6) 0.000(7)
C37 0.025(8) 0.056(10) 0.019(8) -0.006(7) 0.005(6) -0.013(7)
C38 0.027(8) 0.071(13) 0.032(9) -0.003(9) 0.010(7) -0.013(9)
C39 0.033(10) 0.082(17) 0.052(13) 0.001(12) 0.002(9) -0.005(10)
C40 0.080(18) 0.062(15) 0.044(13) 0.019(11) -0.015(12) -0.003(13)
C41 0.069(15) 0.085(17) 0.030(10) 0.013(10) 0.008(10) -0.028(13)
C42 0.047(11) 0.078(15) 0.023(8) -0.003(9) 0.007(8) -0.023(10)
C43 0.062(13) 0.055(12) 0.037(10) 0.004(9) 0.018(10) -0.006(10)

_geom_special_details            
;
 All esds (except the esd in the dihedral angle between two l.s. planes)
 are estimated using the full covariance matrix.  The cell esds are taken
 into account individually in the estimation of esds in distances, angles
 and torsion angles; correlations between esds in cell parameters are only
 used when they are defined by crystal symmetry.  An approximate (isotropic)
 treatment of cell esds is used for estimating esds involving l.s. planes.
;
loop_
_geom_bond_atom_site_label_1
_geom_bond_atom_site_label_2
_geom_bond_distance
_geom_bond_site_symmetry_2
_geom_bond_publ_flag
Sn Nb 2.5329(13) . ?
Sn C1 2.142(12) . ?
Nb P1 2.606(4) . ?
Nb P2 2.551(3) . ?
Nb P3 2.586(4) . ?
Nb C35 2.057(14) . ?
Nb C36 2.071(16) . ?
P1 C25 1.846(14) . ?
P1 C26 1.823(14) . ?
P1 C27 1.831(16) . ?
P2 C28 1.832(12) . ?
P2 C29 1.818(15) . ?
P2 C30 1.833(14) . ?
P3 C31 1.850(14) . ?
P3 C32 1.828(16) . ?
P3 C33 1.830(15) . ?
Si C25 1.867(14) . ?
Si C28 1.880(12) . ?
Si C31 1.888(14) . ?
Si C34 1.866(14) . ?
O1 C35 1.168(18) . ?
O2 C36 1.154(18) . ?
C1 C2 1.446(17) . ?
C1 C6 1.373(19) . ?
C2 C3 1.383(18) . ?
C2 C7 1.485(18) . ?
C3 H3 0.9500 . ?
C3 C4 1.36(2) . ?
C4 H4 0.9500 . ?
C4 C5 1.407(19) . ?
C5 H5 0.9500 . ?
C5 C6 1.393(18) . ?
C6 C16 1.512(17) . ?
C7 C8 1.415(18) . ?
C7 C12 1.412(18) . ?
C8 C9 1.387(19) . ?
C8 C13 1.50(2) . ?
C9 H9 0.9500 . ?
C9 C10 1.38(2) . ?
C10 C11 1.38(2) . ?
C10 C14 1.51(2) . ?
C11 H11 0.9500 . ?
C11 C12 1.39(2) . ?
C12 C15 1.506(19) . ?
C13 H13A 0.9800 . ?
C13 H13B 0.9800 . ?
C13 H13C 0.9800 . ?
C14 H14A 0.9800 . ?
C14 H14B 0.9800 . ?
C14 H14C 0.9800 . ?
C15 H15A 0.9800 . ?
C15 H15B 0.9800 . ?
C15 H15C 0.9800 . ?
C16 C17 1.41(2) . ?
C16 C21 1.383(19) . ?
C17 C18 1.400(19) . ?
C17 C22 1.513(19) . ?
C18 H18 0.9500 . ?
C18 C19 1.37(2) . ?
C19 C20 1.38(2) . ?
C19 C23 1.511(19) . ?
C20 H20 0.9500 . ?
C20 C21 1.403(19) . ?
C21 C24 1.500(19) . ?
C22 H22A 0.9800 . ?
C22 H22B 0.9800 . ?
C22 H22C 0.9800 . ?
C23 H23A 0.9800 . ?
C23 H23B 0.9800 . ?
C23 H23C 0.9800 . ?
C24 H24A 0.9800 . ?
C24 H24B 0.9800 . ?
C24 H24C 0.9800 . ?
C25 H25A 0.9900 . ?
C25 H25B 0.9900 . ?
C26 H26A 0.9800 . ?
C26 H26B 0.9800 . ?
C26 H26C 0.9800 . ?
C27 H27A 0.9800 . ?
C27 H27B 0.9800 . ?
C27 H27C 0.9800 . ?
C28 H28A 0.9900 . ?
C28 H28B 0.9900 . ?
C29 H29A 0.9800 . ?
C29 H29B 0.9800 . ?
C29 H29C 0.9800 . ?
C30 H30A 0.9800 . ?
C30 H30B 0.9800 . ?
C30 H30C 0.9800 . ?
C31 H31A 0.9900 . ?
C31 H31B 0.9900 . ?
C32 H32A 0.9800 . ?
C32 H32B 0.9800 . ?
C32 H32C 0.9800 . ?
C33 H33A 0.9800 . ?
C33 H33B 0.9800 . ?
C33 H33C 0.9800 . ?
C34 H34A 0.9800 . ?
C34 H34B 0.9800 . ?
C34 H34C 0.9800 . ?
C37 C38 1.39(3) . ?
C37 C42 1.40(2) . ?
C37 C43 1.47(3) . ?
C38 H38 0.9500 . ?
C38 C39 1.35(3) . ?
C39 H39 0.9500 . ?
C39 C40 1.31(3) . ?
C40 H40 0.9500 . ?
C40 C41 1.41(4) . ?
C41 H41 0.9500 . ?
C41 C42 1.37(3) . ?
C42 H42 0.9500 . ?
C43 H43A 0.9800 . ?
C43 H43B 0.9800 . ?
C43 H43C 0.9800 . ?

loop_
_geom_angle_atom_site_label_1
_geom_angle_atom_site_label_2
_geom_angle_atom_site_label_3
_geom_angle
_geom_angle_site_symmetry_1
_geom_angle_site_symmetry_3
_geom_angle_publ_flag
C1 Sn Nb 160.9(3) . . ?
Sn Nb P1 102.47(9) . . ?
Sn Nb P2 164.77(9) . . ?
Sn Nb P3 104.44(8) . . ?
P2 Nb P1 87.74(11) . . ?
P2 Nb P3 87.36(11) . . ?
P3 Nb P1 85.91(12) . . ?
C35 Nb Sn 86.0(4) . . ?
C35 Nb P1 170.7(4) . . ?
C35 Nb P2 84.7(4) . . ?
C35 Nb P3 88.4(4) . . ?
C35 Nb C36 90.9(5) . . ?
C36 Nb Sn 83.7(4) . . ?
C36 Nb P1 93.6(4) . . ?
C36 Nb P2 84.4(4) . . ?
C36 Nb P3 171.7(4) . . ?
C25 P1 Nb 116.3(5) . . ?
C26 P1 Nb 118.7(5) . . ?
C26 P1 C25 101.9(7) . . ?
C26 P1 C27 100.6(9) . . ?
C27 P1 Nb 114.2(5) . . ?
C27 P1 C25 102.6(7) . . ?
C28 P2 Nb 116.0(4) . . ?
C28 P2 C30 102.2(6) . . ?
C29 P2 Nb 115.7(5) . . ?
C29 P2 C28 100.7(7) . . ?
C29 P2 C30 101.8(7) . . ?
C30 P2 Nb 117.8(5) . . ?
C31 P3 Nb 116.6(4) . . ?
C32 P3 Nb 116.4(5) . . ?
C32 P3 C31 102.1(7) . . ?
C32 P3 C33 100.9(7) . . ?
C33 P3 Nb 117.0(5) . . ?
C33 P3 C31 101.3(6) . . ?
C25 Si C28 108.7(6) . . ?
C25 Si C31 110.2(6) . . ?
C28 Si C31 110.6(6) . . ?
C34 Si C25 111.5(7) . . ?
C34 Si C28 107.3(6) . . ?
C34 Si C31 108.5(7) . . ?
C2 C1 Sn 119.0(9) . . ?
C6 C1 Sn 121.8(9) . . ?
C6 C1 C2 118.8(11) . . ?
C1 C2 C7 117.3(11) . . ?
C3 C2 C1 118.1(12) . . ?
C3 C2 C7 124.5(11) . . ?
C2 C3 H3 118.8 . . ?
C4 C3 C2 122.5(13) . . ?
C4 C3 H3 118.8 . . ?
C3 C4 H4 120.1 . . ?
C3 C4 C5 119.8(13) . . ?
C5 C4 H4 120.1 . . ?
C4 C5 H5 120.5 . . ?
C6 C5 C4 119.1(13) . . ?
C6 C5 H5 120.5 . . ?
C1 C6 C5 121.7(12) . . ?
C1 C6 C16 117.0(11) . . ?
C5 C6 C16 121.3(12) . . ?
C8 C7 C2 119.5(12) . . ?
C12 C7 C2 120.2(11) . . ?
C12 C7 C8 120.1(12) . . ?
C7 C8 C13 120.8(13) . . ?
C9 C8 C7 118.1(14) . . ?
C9 C8 C13 121.0(14) . . ?
C8 C9 H9 118.5 . . ?
C10 C9 C8 123.0(15) . . ?
C10 C9 H9 118.5 . . ?
C9 C10 C11 117.7(14) . . ?
C9 C10 C14 121.5(15) . . ?
C11 C10 C14 120.8(14) . . ?
C10 C11 H11 118.7 . . ?
C10 C11 C12 122.7(14) . . ?
C12 C11 H11 118.7 . . ?
C7 C12 C15 120.8(12) . . ?
C11 C12 C7 118.3(13) . . ?
C11 C12 C15 120.8(12) . . ?
C8 C13 H13A 109.5 . . ?
C8 C13 H13B 109.5 . . ?
C8 C13 H13C 109.5 . . ?
H13A C13 H13B 109.5 . . ?
H13A C13 H13C 109.5 . . ?
H13B C13 H13C 109.5 . . ?
C10 C14 H14A 109.5 . . ?
C10 C14 H14B 109.5 . . ?
C10 C14 H14C 109.5 . . ?
H14A C14 H14B 109.5 . . ?
H14A C14 H14C 109.5 . . ?
H14B C14 H14C 109.5 . . ?
C12 C15 H15A 109.5 . . ?
C12 C15 H15B 109.5 . . ?
C12 C15 H15C 109.5 . . ?
H15A C15 H15B 109.5 . . ?
H15A C15 H15C 109.5 . . ?
H15B C15 H15C 109.5 . . ?
C17 C16 C6 118.2(12) . . ?
C21 C16 C6 120.9(12) . . ?
C21 C16 C17 120.7(11) . . ?
C16 C17 C22 123.6(12) . . ?
C18 C17 C16 117.4(13) . . ?
C18 C17 C22 119.0(13) . . ?
C17 C18 H18 118.5 . . ?
C19 C18 C17 123.1(14) . . ?
C19 C18 H18 118.5 . . ?
C18 C19 C20 118.1(13) . . ?
C18 C19 C23 121.3(16) . . ?
C20 C19 C23 120.5(15) . . ?
C19 C20 H20 119.2 . . ?
C19 C20 C21 121.5(14) . . ?
C21 C20 H20 119.2 . . ?
C16 C21 C20 119.1(13) . . ?
C16 C21 C24 121.5(12) . . ?
C20 C21 C24 119.3(12) . . ?
C17 C22 H22A 109.5 . . ?
C17 C22 H22B 109.5 . . ?
C17 C22 H22C 109.5 . . ?
H22A C22 H22B 109.5 . . ?
H22A C22 H22C 109.5 . . ?
H22B C22 H22C 109.5 . . ?
C19 C23 H23A 109.5 . . ?
C19 C23 H23B 109.5 . . ?
C19 C23 H23C 109.5 . . ?
H23A C23 H23B 109.5 . . ?
H23A C23 H23C 109.5 . . ?
H23B C23 H23C 109.5 . . ?
C21 C24 H24A 109.5 . . ?
C21 C24 H24B 109.5 . . ?
C21 C24 H24C 109.5 . . ?
H24A C24 H24B 109.5 . . ?
H24A C24 H24C 109.5 . . ?
H24B C24 H24C 109.5 . . ?
P1 C25 Si 115.6(7) . . ?
P1 C25 H25A 108.4 . . ?
P1 C25 H25B 108.4 . . ?
Si C25 H25A 108.4 . . ?
Si C25 H25B 108.4 . . ?
H25A C25 H25B 107.4 . . ?
P1 C26 H26A 109.5 . . ?
P1 C26 H26B 109.5 . . ?
P1 C26 H26C 109.5 . . ?
H26A C26 H26B 109.5 . . ?
H26A C26 H26C 109.5 . . ?
H26B C26 H26C 109.5 . . ?
P1 C27 H27A 109.5 . . ?
P1 C27 H27B 109.5 . . ?
P1 C27 H27C 109.5 . . ?
H27A C27 H27B 109.5 . . ?
H27A C27 H27C 109.5 . . ?
H27B C27 H27C 109.5 . . ?
P2 C28 Si 116.0(6) . . ?
P2 C28 H28A 108.3 . . ?
P2 C28 H28B 108.3 . . ?
Si C28 H28A 108.3 . . ?
Si C28 H28B 108.3 . . ?
H28A C28 H28B 107.4 . . ?
P2 C29 H29A 109.5 . . ?
P2 C29 H29B 109.5 . . ?
P2 C29 H29C 109.5 . . ?
H29A C29 H29B 109.5 . . ?
H29A C29 H29C 109.5 . . ?
H29B C29 H29C 109.5 . . ?
P2 C30 H30A 109.5 . . ?
P2 C30 H30B 109.5 . . ?
P2 C30 H30C 109.5 . . ?
H30A C30 H30B 109.5 . . ?
H30A C30 H30C 109.5 . . ?
H30B C30 H30C 109.5 . . ?
P3 C31 Si 114.6(8) . . ?
P3 C31 H31A 108.6 . . ?
P3 C31 H31B 108.6 . . ?
Si C31 H31A 108.6 . . ?
Si C31 H31B 108.6 . . ?
H31A C31 H31B 107.6 . . ?
P3 C32 H32A 109.5 . . ?
P3 C32 H32B 109.5 . . ?
P3 C32 H32C 109.5 . . ?
H32A C32 H32B 109.5 . . ?
H32A C32 H32C 109.5 . . ?
H32B C32 H32C 109.5 . . ?
P3 C33 H33A 109.5 . . ?
P3 C33 H33B 109.5 . . ?
P3 C33 H33C 109.5 . . ?
H33A C33 H33B 109.5 . . ?
H33A C33 H33C 109.5 . . ?
H33B C33 H33C 109.5 . . ?
Si C34 H34A 109.5 . . ?
Si C34 H34B 109.5 . . ?
Si C34 H34C 109.5 . . ?
H34A C34 H34B 109.5 . . ?
H34A C34 H34C 109.5 . . ?
H34B C34 H34C 109.5 . . ?
O1 C35 Nb 175.8(12) . . ?
O2 C36 Nb 174.7(14) . . ?
C38 C37 C42 116.3(19) . . ?
C38 C37 C43 121.3(17) . . ?
C42 C37 C43 122.4(18) . . ?
C37 C38 H38 119.7 . . ?
C39 C38 C37 120.6(19) . . ?
C39 C38 H38 119.7 . . ?
C38 C39 H39 118.0 . . ?
C40 C39 C38 124(2) . . ?
C40 C39 H39 118.0 . . ?
C39 C40 H40 121.1 . . ?
C39 C40 C41 118(2) . . ?
C41 C40 H40 121.1 . . ?
C40 C41 H41 120.2 . . ?
C42 C41 C40 120(2) . . ?
C42 C41 H41 120.2 . . ?
C37 C42 H42 119.3 . . ?
C41 C42 C37 121(2) . . ?
C41 C42 H42 119.3 . . ?
C37 C43 H43A 109.5 . . ?
C37 C43 H43B 109.5 . . ?
C37 C43 H43C 109.5 . . ?
H43A C43 H43B 109.5 . . ?
H43A C43 H43C 109.5 . . ?
H43B C43 H43C 109.5 . . ?

loop_
_geom_torsion_atom_site_label_1
_geom_torsion_atom_site_label_2
_geom_torsion_atom_site_label_3
_geom_torsion_atom_site_label_4
_geom_torsion
_geom_torsion_site_symmetry_1
_geom_torsion_site_symmetry_2
_geom_torsion_site_symmetry_3
_geom_torsion_site_symmetry_4
_geom_torsion_publ_flag
Sn C1 C2 C3 173.4(10) . . . . ?
Sn C1 C2 C7 -8.8(15) . . . . ?
Sn C1 C6 C5 -174.9(10) . . . . ?
Sn C1 C6 C16 6.6(16) . . . . ?
Nb P1 C25 Si 23.9(9) . . . . ?
Nb P2 C28 Si 29.2(9) . . . . ?
Nb P3 C31 Si 26.9(9) . . . . ?
C1 C2 C3 C4 1(2) . . . . ?
C1 C2 C7 C8 -87.2(15) . . . . ?
C1 C2 C7 C12 87.8(14) . . . . ?
C1 C6 C16 C17 -91.5(15) . . . . ?
C1 C6 C16 C21 84.8(16) . . . . ?
C2 C1 C6 C5 -2.4(19) . . . . ?
C2 C1 C6 C16 179.1(11) . . . . ?
C2 C3 C4 C5 -1(2) . . . . ?
C2 C7 C8 C9 173.0(12) . . . . ?
C2 C7 C8 C13 -6(2) . . . . ?
C2 C7 C12 C11 -172.3(11) . . . . ?
C2 C7 C12 C15 4.1(18) . . . . ?
C3 C2 C7 C8 90.5(16) . . . . ?
C3 C2 C7 C12 -94.5(16) . . . . ?
C3 C4 C5 C6 -1(2) . . . . ?
C4 C5 C6 C1 3(2) . . . . ?
C4 C5 C6 C16 -178.8(13) . . . . ?
C5 C6 C16 C17 90.0(16) . . . . ?
C5 C6 C16 C21 -93.7(16) . . . . ?
C6 C1 C2 C3 0.6(18) . . . . ?
C6 C1 C2 C7 178.5(11) . . . . ?
C6 C16 C17 C18 177.4(12) . . . . ?
C6 C16 C17 C22 0(2) . . . . ?
C6 C16 C21 C20 -177.6(12) . . . . ?
C6 C16 C21 C24 1(2) . . . . ?
C7 C2 C3 C4 -176.9(14) . . . . ?
C7 C8 C9 C10 0(2) . . . . ?
C8 C7 C12 C11 2.7(18) . . . . ?
C8 C7 C12 C15 179.1(12) . . . . ?
C8 C9 C10 C11 1(2) . . . . ?
C8 C9 C10 C14 -176.8(13) . . . . ?
C9 C10 C11 C12 0(2) . . . . ?
C10 C11 C12 C7 -2(2) . . . . ?
C10 C11 C12 C15 -178.0(12) . . . . ?
C12 C7 C8 C9 -2.1(19) . . . . ?
C12 C7 C8 C13 179.3(13) . . . . ?
C13 C8 C9 C10 178.9(14) . . . . ?
C14 C10 C11 C12 177.6(13) . . . . ?
C16 C17 C18 C19 0(2) . . . . ?
C17 C16 C21 C20 -1(2) . . . . ?
C17 C16 C21 C24 177.6(13) . . . . ?
C17 C18 C19 C20 -1(2) . . . . ?
C17 C18 C19 C23 -179.4(14) . . . . ?
C18 C19 C20 C21 1(2) . . . . ?
C19 C20 C21 C16 0(2) . . . . ?
C19 C20 C21 C24 -178.6(13) . . . . ?
C21 C16 C17 C18 1(2) . . . . ?
C21 C16 C17 C22 -176.4(13) . . . . ?
C22 C17 C18 C19 177.9(14) . . . . ?
C23 C19 C20 C21 179.0(14) . . . . ?
C25 Si C28 P2 -79.0(9) . . . . ?
C25 Si C31 P3 45.3(9) . . . . ?
C26 P1 C25 Si 154.6(8) . . . . ?
C27 P1 C25 Si -101.5(9) . . . . ?
C28 Si C25 P1 45.4(9) . . . . ?
C28 Si C31 P3 -74.9(9) . . . . ?
C29 P2 C28 Si -96.5(8) . . . . ?
C30 P2 C28 Si 158.7(8) . . . . ?
C31 Si C25 P1 -75.9(9) . . . . ?
C31 Si C28 P2 42.1(10) . . . . ?
C32 P3 C31 Si 154.9(7) . . . . ?
C33 P3 C31 Si -101.2(8) . . . . ?
C34 Si C25 P1 163.5(7) . . . . ?
C34 Si C28 P2 160.3(8) . . . . ?
C34 Si C31 P3 167.7(7) . . . . ?
C37 C38 C39 C40 -5(3) . . . . ?
C38 C37 C42 C41 -4(3) . . . . ?
C38 C39 C40 C41 3(4) . . . . ?
C39 C40 C41 C42 -2(3) . . . . ?
C40 C41 C42 C37 2(3) . . . . ?
C42 C37 C38 C39 5(3) . . . . ?
C43 C37 C38 C39 -177.5(18) . . . . ?
C43 C37 C42 C41 178.9(18) . . . . ?

_shelx_res_file                  
;
TITL 3697f in P21 #4
CELL 0.71073 8.5148 23.2579 12.0766 90 108.779 90
ZERR 2 0.0006 0.0016 0.0008 0 0.002 0
LATT -1
SYMM -X,0.5+Y,-Z

SFAC C H Nb O P Si Sn
UNIT 86 120 2 4 6 2 2
ISOR 0.005 0.02 C35 C1 C10 C12

L.S. 4 0 0
PLAN  5
SIZE 0.04 0.09 0.12
TEMP -173.15
REM reset to P21 #4
BOND $H
fmap 2 53
MORE -1
ACTA 52
CONF
TWIN -1 0 0 0 -1 0 0 0 -1 2
OMIT -2 56
OMIT 1 0 0
OMIT 0 -2 0
OMIT 0 2 0
OMIT 0 -1 1
OMIT -5 -1 8
OMIT 0 2 1
REM <HKL>W:/3697/work/HLsg/3697f.hkl</HKL>

WGHT    0.010300   27.652500
BASF   0.17419
FVAR       0.14353
SN    7    0.105199    0.035111    0.187455    11.00000    0.02209    0.02420 =
         0.01253   -0.00256    0.00790    0.00002
NB    3    0.043710   -0.035163    0.018618    11.00000    0.01590    0.02344 =
         0.01039   -0.00229    0.00653    0.00027
P1    5    0.263521   -0.007328   -0.080330    11.00000    0.02006    0.02674 =
         0.01688   -0.00264    0.01031   -0.00412
P2    5   -0.096811   -0.096826   -0.160590    11.00000    0.02113    0.02783 =
         0.00777   -0.00165    0.00510   -0.00047
P3    5    0.232271   -0.122535    0.102756    11.00000    0.01288    0.02903 =
         0.00914   -0.00017    0.00296    0.00150
SI    6    0.260648   -0.137750   -0.148880    11.00000    0.01479    0.02751 =
         0.01219   -0.00280    0.00699    0.00220
O1    4   -0.230800   -0.092181    0.116304    11.00000    0.03210    0.08090 =
         0.01998   -0.00981    0.01929   -0.01307
O2    4   -0.224557    0.059013   -0.120895    11.00000    0.05023    0.04026 =
         0.02916    0.00388    0.01042    0.01719
C1    1    0.071374    0.100362    0.302884    11.00000    0.01632    0.02227 =
         0.01210   -0.00265    0.00522   -0.00007
C2    1    0.061243    0.083683    0.415718    11.00000    0.00911    0.03000 =
         0.01217   -0.00091    0.00486    0.00049
C3    1    0.056854    0.126676    0.493833    11.00000    0.02509    0.02961 =
         0.00999   -0.00218   -0.00054    0.00433
AFIX  43
H3    2    0.051644    0.116132    0.568569    11.00000   -1.20000
AFIX   0
C4    1    0.059718    0.183496    0.467681    11.00000    0.03920    0.03038 =
         0.01316   -0.00728    0.00831   -0.00332
AFIX  43
H4    2    0.055635    0.211827    0.523355    11.00000   -1.20000
AFIX   0
C5    1    0.068746    0.200129    0.357890    11.00000    0.03305    0.02285 =
         0.01635   -0.00096    0.00689   -0.00092
AFIX  43
H5    2    0.068649    0.239668    0.338125    11.00000   -1.20000
AFIX   0
C6    1    0.077828    0.157803    0.278579    11.00000    0.00948    0.02560 =
         0.01563   -0.00289    0.00290   -0.00072
C7    1    0.050230    0.021260    0.437866    11.00000    0.02326    0.01964 =
         0.00772    0.00049    0.00925    0.00206
C8    1   -0.106992   -0.005813    0.404448    11.00000    0.01370    0.02777 =
         0.01952   -0.00590    0.00377   -0.00291
C9    1   -0.112110   -0.065162    0.414296    11.00000    0.02811    0.03896 =
         0.00937   -0.00345    0.00947   -0.00489
AFIX  43
H9    2   -0.217264   -0.083588    0.391756    11.00000   -1.20000
AFIX   0
C10   1    0.028554   -0.098676    0.455340    11.00000    0.03189    0.02780 =
         0.01357    0.00004    0.01082   -0.00028
C11   1    0.180623   -0.071077    0.489374    11.00000    0.01731    0.04310 =
         0.00722    0.00047    0.00194    0.00412
AFIX  43
H11   2    0.278487   -0.093586    0.518009    11.00000   -1.20000
AFIX   0
C12   1    0.195991   -0.011744    0.483361    11.00000    0.01667    0.02701 =
         0.01002    0.00185    0.00530    0.00371
C13   1   -0.263056    0.028588    0.357351    11.00000    0.00998    0.04223 =
         0.05629    0.00631   -0.00464    0.00052
AFIX 137
H13A  2   -0.265019    0.058954    0.413148    11.00000   -1.50000
H13B  2   -0.359260    0.003358    0.345513    11.00000   -1.50000
H13C  2   -0.267011    0.045962    0.282571    11.00000   -1.50000
AFIX   0
C14   1    0.018276   -0.163296    0.458949    11.00000    0.06189    0.02686 =
         0.02091   -0.00254    0.01631   -0.00627
AFIX 137
H14A  2    0.020689   -0.175500    0.537151    11.00000   -1.50000
H14B  2    0.112754   -0.180161    0.440988    11.00000   -1.50000
H14C  2   -0.085298   -0.176252    0.401056    11.00000   -1.50000
AFIX   0
C15   1    0.364327    0.016288    0.517695    11.00000    0.01794    0.04094 =
         0.02378    0.00812    0.00771    0.00256
AFIX 137
H15A  2    0.374229    0.039061    0.451987    11.00000   -1.50000
H15B  2    0.450528   -0.013418    0.538236    11.00000   -1.50000
H15C  2    0.377745    0.041459    0.585199    11.00000   -1.50000
AFIX   0
C16   1    0.091023    0.173280    0.160290    11.00000    0.02855    0.02276 =
         0.01269   -0.00121    0.01399   -0.00043
C17   1    0.250839    0.180200    0.150508    11.00000    0.02916    0.02314 =
         0.01116   -0.00168    0.00716   -0.00413
C18   1    0.260771    0.192175    0.039334    11.00000    0.03350    0.02762 =
         0.03425    0.00176    0.02498   -0.00415
AFIX  43
H18   2    0.367355    0.196817    0.031182    11.00000   -1.20000
AFIX   0
C19   1    0.123730    0.197523   -0.058421    11.00000    0.05817    0.01614 =
         0.02044    0.00474    0.02113    0.00487
C20   1   -0.030927    0.189632   -0.046175    11.00000    0.04128    0.02978 =
         0.01079   -0.00234    0.00438    0.00070
AFIX  43
H20   2   -0.127075    0.192656   -0.113107    11.00000   -1.20000
AFIX   0
C21   1   -0.049056    0.177267    0.062809    11.00000    0.01890    0.02347 =
         0.01558   -0.00021    0.00657   -0.00086
C22   1    0.409650    0.173113    0.251981    11.00000    0.02125    0.04087 =
         0.02425   -0.00184   -0.00006   -0.00741
AFIX 137
H22A  2    0.399395    0.193222    0.320636    11.00000   -1.50000
H22B  2    0.502454    0.189372    0.231012    11.00000   -1.50000
H22C  2    0.429935    0.132156    0.270002    11.00000   -1.50000
AFIX   0
C23   1    0.140143    0.209889   -0.177073    11.00000    0.07121    0.04329 =
         0.02439    0.00717    0.03135    0.00751
AFIX 137
H23A  2    0.205531    0.244981   -0.172835    11.00000   -1.50000
H23B  2    0.029653    0.215127   -0.234454    11.00000   -1.50000
H23C  2    0.195886    0.177577   -0.200863    11.00000   -1.50000
AFIX   0
C24   1   -0.219431    0.167780    0.070600    11.00000    0.02275    0.03872 =
         0.01121   -0.00151    0.00368   -0.00162
AFIX 137
H24A  2   -0.238497    0.126483    0.076153    11.00000   -1.50000
H24B  2   -0.302265    0.183402    0.000589    11.00000   -1.50000
H24C  2   -0.228843    0.187257    0.140148    11.00000   -1.50000
AFIX   0
C25   1    0.372642   -0.067470   -0.123707    11.00000    0.01709    0.03463 =
         0.01338   -0.00405    0.00475   -0.00349
AFIX  23
H25A  2    0.481076   -0.072863   -0.062043    11.00000   -1.20000
H25B  2    0.395128   -0.056517   -0.196385    11.00000   -1.20000
AFIX   0
C26   1    0.435199    0.039193   -0.001082    11.00000    0.02302    0.04311 =
         0.03989   -0.01469    0.02028   -0.01977
AFIX 137
H26A  2    0.392154    0.077102    0.009874    11.00000   -1.50000
H26B  2    0.512187    0.043269   -0.045916    11.00000   -1.50000
H26C  2    0.493554    0.022220    0.075403    11.00000   -1.50000
AFIX   0
C27   1    0.179492    0.032898   -0.217013    11.00000    0.05362    0.04197 =
         0.02918    0.00668    0.03189    0.00597
AFIX 137
H27A  2    0.096602    0.009364   -0.274158    11.00000   -1.50000
H27B  2    0.269480    0.042506   -0.247914    11.00000   -1.50000
H27C  2    0.127413    0.068358   -0.202135    11.00000   -1.50000
AFIX   0
C28   1    0.038313   -0.124798   -0.239296    11.00000    0.01046    0.03346 =
         0.00827   -0.00428    0.00391    0.00081
AFIX  23
H28A  2    0.036477   -0.097370   -0.302390    11.00000   -1.20000
H28B  2   -0.009045   -0.161502   -0.276952    11.00000   -1.20000
AFIX   0
C29   1   -0.191724   -0.162977   -0.132843    11.00000    0.01613    0.03711 =
         0.02352   -0.00300    0.00932   -0.00667
AFIX 137
H29A  2   -0.104827   -0.190769   -0.094261    11.00000   -1.50000
H29B  2   -0.262777   -0.179012   -0.207123    11.00000   -1.50000
H29C  2   -0.258716   -0.154799   -0.082191    11.00000   -1.50000
AFIX   0
C30   1   -0.266426   -0.064463   -0.278700    11.00000    0.01678    0.05084 =
         0.01032   -0.01014   -0.00159    0.00476
AFIX 137
H30A  2   -0.356666   -0.053725   -0.248895    11.00000   -1.50000
H30B  2   -0.307502   -0.092255   -0.342507    11.00000   -1.50000
H30C  2   -0.225784   -0.030109   -0.307837    11.00000   -1.50000
AFIX   0
C31   1    0.273482   -0.172067   -0.004532    11.00000    0.01285    0.03284 =
         0.02005   -0.00110    0.00659    0.00248
AFIX  23
H31A  2    0.192766   -0.204100   -0.019481    11.00000   -1.20000
H31B  2    0.385660   -0.188678    0.030380    11.00000   -1.20000
AFIX   0
C32   1    0.160741   -0.171741    0.194428    11.00000    0.01922    0.04207 =
         0.01636    0.00359    0.00162    0.00573
AFIX 137
H32A  2    0.164955   -0.152346    0.267370    11.00000   -1.50000
H32B  2    0.232487   -0.205746    0.212330    11.00000   -1.50000
H32C  2    0.046427   -0.183516    0.152737    11.00000   -1.50000
AFIX   0
C33   1    0.442906   -0.107211    0.198634    11.00000    0.02279    0.04662 =
         0.01554    0.00118    0.00993    0.00392
AFIX 137
H33A  2    0.498179   -0.081642    0.158275    11.00000   -1.50000
H33B  2    0.505324   -0.143235    0.218774    11.00000   -1.50000
H33C  2    0.438041   -0.088546    0.270211    11.00000   -1.50000
AFIX   0
C34   1    0.349889   -0.188550   -0.232273    11.00000    0.02762    0.03363 =
         0.02568   -0.00717    0.01147    0.00277
AFIX 137
H34A  2    0.366307   -0.168478   -0.299049    11.00000   -1.50000
H34B  2    0.273542   -0.220848   -0.260495    11.00000   -1.50000
H34C  2    0.456697   -0.203009   -0.181081    11.00000   -1.50000
AFIX   0
C35   1   -0.130205   -0.069911    0.084313    11.00000    0.00726    0.03476 =
         0.02007   -0.00453   -0.00047   -0.00014
C36   1   -0.122619    0.027411   -0.069599    11.00000    0.03092    0.03511 =
         0.02002   -0.00382    0.01461    0.00017

C37   1    0.508144    0.252158    0.562546    11.00000    0.02465    0.05644 =
         0.01893   -0.00643    0.00466   -0.01251
C38   1    0.629281    0.222703    0.531719    11.00000    0.02671    0.07061 =
         0.03191   -0.00326    0.01033   -0.01313
AFIX  43
H38   2    0.674517    0.239068    0.476542    11.00000   -1.20000
AFIX   0
C39   1    0.683648    0.170940    0.579386    11.00000    0.03345    0.08187 =
         0.05158    0.00068    0.00155   -0.00497
AFIX  43
H39   2    0.760065    0.150713    0.551251    11.00000   -1.20000
AFIX   0
C40   1    0.637483    0.146904    0.662046    11.00000    0.07976    0.06157 =
         0.04380    0.01888   -0.01484   -0.00257
AFIX  43
H40   2    0.683363    0.111291    0.695827    11.00000   -1.20000
AFIX   0
C41   1    0.517625    0.175595    0.699168    11.00000    0.06914    0.08498 =
         0.02954    0.01349    0.00767   -0.02814
AFIX  43
H41   2    0.478901    0.158982    0.757433    11.00000   -1.20000
AFIX   0
C42   1    0.457309    0.227512    0.650847    11.00000    0.04711    0.07819 =
         0.02266   -0.00259    0.00734   -0.02252
AFIX  43
H42   2    0.379058    0.247263    0.677949    11.00000   -1.20000
AFIX   0
C43   1    0.442778    0.307513    0.507919    11.00000    0.06200    0.05491 =
         0.03741    0.00406    0.01775   -0.00626
AFIX 137
H43A  2    0.506233    0.339024    0.555611    11.00000   -1.50000
H43B  2    0.325803    0.311047    0.502383    11.00000   -1.50000
H43C  2    0.452772    0.309328    0.429389    11.00000   -1.50000
AFIX   0
HKLF 4

REM  3697f in P21 #4
REM R1 =  0.0703 for    9665 Fo > 4sig(Fo)  and  0.0782 for all   10697 data
REM    475 parameters refined using     25 restraints

END

WGHT      0.0101     27.6618

REM Highest difference peak  3.403,  deepest hole -2.852,  1-sigma level  0.201
Q1    1   0.1006 -0.0020  0.1846  11.00000  0.05    3.40
Q2    1   0.0995  0.0794  0.1855  11.00000  0.05    3.01
Q3    1   0.0449  0.0025  0.0132  11.00000  0.05    2.60
Q4    1   0.0499 -0.0781  0.0156  11.00000  0.05    2.29
Q5    1  -0.0578 -0.0340  0.0003  11.00000  0.05    1.49
;
_shelx_res_checksum              18154
_olex2_submission_special_instructions 'No special instructions were received'

#END---------------------------------------------------------------------------
####################################################################### 
# 
# This file contains crystal structure data downloaded from the 
# Cambridge Structural Database (CSD) hosted by the Cambridge 
# Crystallographic Data Centre (CCDC).
# 
# Full information about CCDC data access policies and citation 
# guidelines are available at http://www.ccdc.cam.ac.uk/access/V1 
# 
# Audit and citation data items may have been added by the CCDC. 
# Please retain this information to preserve the provenance of 
# this file and to allow appropriate attribution of the data. 
# 
#######################################################################

data_3550
_database_code_depnum_ccdc_archive 'CCDC 1553388'
_audit_update_record             
;
2017-05-31 deposited with the CCDC.
2017-07-03 downloaded from the CCDC.
;
_audit_creation_date             2017-05-31
_audit_creation_method           
;
Olex2 1.2
(compiled 2017.01.04 svn.r3372 for OlexSys, GUI svn.r5292)
;
_shelx_SHELXL_version_number     2014/7
_chemical_name_common            ?
_chemical_name_systematic        DH-34-2
_chemical_formula_moiety         'C36 H52 Ge Nb O2 P3 Si, C4 H8 O'
_chemical_formula_sum            'C40 H60 Ge Nb O3 P3 Si'
_chemical_formula_weight         875.38
_chemical_absolute_configuration ad
_chemical_melting_point          ?
loop_
_atom_type_symbol
_atom_type_description
_atom_type_scat_dispersion_real
_atom_type_scat_dispersion_imag
_atom_type_scat_source
C C 0.0033 0.0016 'International Tables Vol C Tables 4.2.6.8 and 6.1.1.4'
H H 0.0000 0.0000 'International Tables Vol C Tables 4.2.6.8 and 6.1.1.4'
Ge Ge 0.1547 1.8001 'International Tables Vol C Tables 4.2.6.8 and 6.1.1.4'
Nb Nb -2.0727 0.6215 'International Tables Vol C Tables 4.2.6.8 and 6.1.1.4'
O O 0.0106 0.0060 'International Tables Vol C Tables 4.2.6.8 and 6.1.1.4'
P P 0.1023 0.0942 'International Tables Vol C Tables 4.2.6.8 and 6.1.1.4'
Si Si 0.0817 0.0704 'International Tables Vol C Tables 4.2.6.8 and 6.1.1.4'

_shelx_space_group_comment       
;
The symmetry employed for this shelxl refinement is uniquely defined
by the following loop, which should always be used as a source of
symmetry information in preference to the above space-group names.
They are only intended as comments.
;
_space_group_crystal_system      monoclinic
_space_group_IT_number           4
_space_group_name_H-M_alt        'P 1 21 1'
_space_group_name_Hall           'P 2yb'
loop_
_space_group_symop_operation_xyz
'x, y, z'
'-x, y+1/2, -z'

_cell_length_a                   8.4180(3)
_cell_length_b                   22.9239(7)
_cell_length_c                   11.8653(5)
_cell_angle_alpha                90
_cell_angle_beta                 107.5480(16)
_cell_angle_gamma                90
_cell_volume                     2183.14(14)
_cell_formula_units_Z            2
_cell_measurement_reflns_used    8273
_cell_measurement_temperature    123
_cell_measurement_theta_max      29.13
_cell_measurement_theta_min      1.00
_shelx_estimated_absorpt_T_max   0.896
_shelx_estimated_absorpt_T_min   0.662
_exptl_absorpt_coefficient_mu    1.122
_exptl_absorpt_correction_T_max  0.8513
_exptl_absorpt_correction_T_min  0.7577
_exptl_absorpt_correction_type   multi-scan
_exptl_absorpt_process_details   'R.H. Blessing, Acta Cryst. (1995), A51, 33-38'
_exptl_absorpt_special_details   ?
_exptl_crystal_colour            'clear red'
_exptl_crystal_colour_lustre     clear
_exptl_crystal_colour_primary    red
_exptl_crystal_density_diffrn    1.332
_exptl_crystal_density_meas      ?
_exptl_crystal_density_method    'not measured'
_exptl_crystal_description       plate
_exptl_crystal_F_000             912
_exptl_crystal_size_max          0.4
_exptl_crystal_size_mid          0.3
_exptl_crystal_size_min          0.1
_exptl_special_details           
;
 ? 
;
_exptl_transmission_factor_max   ?
_exptl_transmission_factor_min   ?
_diffrn_reflns_av_R_equivalents  0.0427
_diffrn_reflns_av_unetI/netI     0.0526
_diffrn_reflns_Laue_measured_fraction_full 0.960
_diffrn_reflns_Laue_measured_fraction_max 0.960
_diffrn_reflns_limit_h_max       8
_diffrn_reflns_limit_h_min       -10
_diffrn_reflns_limit_k_max       25
_diffrn_reflns_limit_k_min       -27
_diffrn_reflns_limit_l_max       13
_diffrn_reflns_limit_l_min       -14
_diffrn_reflns_number            8273
_diffrn_reflns_point_group_measured_fraction_full 0.764
_diffrn_reflns_point_group_measured_fraction_max 0.764
_diffrn_reflns_theta_full        25.247
_diffrn_reflns_theta_max         25.247
_diffrn_reflns_theta_min         2.530
_diffrn_ambient_temperature      123.15
_diffrn_detector_area_resol_mean 8
_diffrn_measured_fraction_theta_full 0.960
_diffrn_measured_fraction_theta_max 0.960
_diffrn_measurement_device_type  'Nonius KappaCCD'
_diffrn_measurement_method       'fine slicing \w and \f scans'
_diffrn_radiation_monochromator  graphite
_diffrn_radiation_type           MoK\a
_diffrn_radiation_wavelength     0.71073
_diffrn_source                   'sealed tube'
_reflns_Friedel_coverage         0.549
_reflns_Friedel_fraction_full    0.557
_reflns_Friedel_fraction_max     0.557
_reflns_number_gt                5739
_reflns_number_total             6030
_reflns_special_details          
;
 Reflections were merged by SHELXL according to the crystal
 class for the calculation of statistics and refinement.
 
 _reflns_Friedel_fraction is defined as the number of unique
 Friedel pairs measured divided by the number that would be
 possible theoretically, ignoring centric projections and
 systematic absences.
;
_reflns_threshold_expression     'I > 2\s(I)'
_computing_cell_refinement       ?
_computing_data_collection       ?
_computing_data_reduction        ?
_computing_molecular_graphics    'Olex2 (Dolomanov et al., 2009)'
_computing_publication_material  'Olex2 (Dolomanov et al., 2009)'
_computing_structure_refinement  'XL (Sheldrick, 2008)'
_computing_structure_solution    'XS (Sheldrick, 2008)'
_refine_diff_density_max         0.380
_refine_diff_density_min         -0.770
_refine_diff_density_rms         0.121
_refine_ls_abs_structure_details 
;
 Flack x determined using 1950 quotients [(I+)-(I-)]/[(I+)+(I-)]
 (Parsons, Flack and Wagner, Acta Cryst. B69 (2013) 249-259).
;
_refine_ls_abs_structure_Flack   -0.009(8)
_refine_ls_extinction_coef       .
_refine_ls_extinction_method     none
_refine_ls_goodness_of_fit_ref   1.027
_refine_ls_hydrogen_treatment    constr
_refine_ls_matrix_type           full
_refine_ls_number_parameters     455
_refine_ls_number_reflns         6030
_refine_ls_number_restraints     1
_refine_ls_R_factor_all          0.0305
_refine_ls_R_factor_gt           0.0283
_refine_ls_restrained_S_all      1.026
_refine_ls_shift/su_max          0.001
_refine_ls_shift/su_mean         0.000
_refine_ls_structure_factor_coef Fsqd
_refine_ls_weighting_details     
'w=1/[\s^2^(Fo^2^)+(0.0326P)^2^] where P=(Fo^2^+2Fc^2^)/3'
_refine_ls_weighting_scheme      calc
_refine_ls_wR_factor_gt          0.0666
_refine_ls_wR_factor_ref         0.0675
_refine_special_details          ?
_olex2_refinement_description    
;
1. Fixed Uiso
 At 1.2 times of:
  All C(H) groups, All C(H,H) groups
 At 1.5 times of:
  All C(H,H,H) groups
2.a Secondary CH2 refined with riding coordinates:
 C25(H25A,H25B), C28(H28A,H28B), C31(H31A,H31B), C37(H37A,H37B), C38(H38A,
 H38B), C39(H39A,H39B), C40(H40A,H40B)
2.b Aromatic/amide H refined with riding coordinates:
 C3(H3), C4(H4), C5(H5), C9(H9), C11(H11), C18(H18), C20(H20)
2.c Idealised Me refined as rotating group:
 C13(H13A,H13B,H13C), C14(H14A,H14B,H14C), C15(H15A,H15B,H15C), C22(H22A,H22B,
 H22C), C23(H23A,H23B,H23C), C24(H24A,H24B,H24C), C26(H26A,H26B,H26C), C27(H27A,
 H27B,H27C), C29(H29A,H29B,H29C), C30(H30A,H30B,H30C), C32(H32A,H32B,H32C),
 C33(H33A,H33B,H33C), C34(H34A,H34B,H34C)
;
_atom_sites_solution_hydrogens   geom
_atom_sites_solution_primary     ?
_atom_sites_solution_secondary   ?
loop_
_atom_site_label
_atom_site_type_symbol
_atom_site_fract_x
_atom_site_fract_y
_atom_site_fract_z
_atom_site_U_iso_or_equiv
_atom_site_adp_type
_atom_site_occupancy
_atom_site_site_symmetry_order
_atom_site_calc_flag
_atom_site_refinement_flags_posn
_atom_site_refinement_flags_adp
_atom_site_refinement_flags_occupancy
_atom_site_disorder_assembly
_atom_site_disorder_group
Nb Nb -0.53773(5) -0.21708(2) -0.51004(3) 0.01486(10) Uani 1 1 d . . . . .
Ge Ge -0.59955(6) -0.28236(2) -0.67102(4) 0.01626(12) Uani 1 1 d . . . . .
P1 P -0.71032(15) -0.12540(5) -0.60015(10) 0.0166(3) Uani 1 1 d . . . . .
P2 P -0.39511(15) -0.15205(5) -0.33059(10) 0.0183(3) Uani 1 1 d . . . . .
P3 P -0.77040(16) -0.23808(5) -0.41141(11) 0.0189(3) Uani 1 1 d . . . . .
Si Si -0.75291(16) -0.10428(5) -0.34835(11) 0.0173(3) Uani 1 1 d . . . . .
O1 O -0.2998(5) -0.31650(15) -0.3534(3) 0.0363(10) Uani 1 1 d . . . . .
O2 O -0.2476(5) -0.16995(17) -0.6118(3) 0.0363(9) Uani 1 1 d . . . . .
C1 C -0.5833(6) -0.33959(17) -0.7901(4) 0.0157(9) Uani 1 1 d . . . . .
C2 C -0.6056(6) -0.39939(18) -0.7688(4) 0.0186(10) Uani 1 1 d . . . . .
C3 C -0.6054(6) -0.44002(19) -0.8553(4) 0.0255(11) Uani 1 1 d . . . . .
H3 H -0.6201 -0.4802 -0.8413 0.031 Uiso 1 1 calc R . . . .
C4 C -0.5843(8) -0.4231(2) -0.9615(5) 0.0318(13) Uani 1 1 d . . . . .
H4 H -0.5849 -0.4514 -1.0200 0.038 Uiso 1 1 calc R . . . .
C5 C -0.5623(7) -0.36447(19) -0.9826(4) 0.0252(11) Uani 1 1 d . . . . .
H5 H -0.5472 -0.3529 -1.0556 0.030 Uiso 1 1 calc R . . . .
C6 C -0.5621(6) -0.32293(18) -0.8983(4) 0.0177(10) Uani 1 1 d . . . . .
C7 C -0.6304(6) -0.41673(18) -0.6530(4) 0.0165(10) Uani 1 1 d . . . . .
C8 C -0.4898(6) -0.42417(18) -0.5529(4) 0.0192(10) Uani 1 1 d . . . . .
C9 C -0.5161(7) -0.43861(19) -0.4461(5) 0.0246(11) Uani 1 1 d . . . . .
H9 H -0.4223 -0.4439 -0.3784 0.030 Uiso 1 1 calc R . . . .
C10 C -0.6747(7) -0.4457(2) -0.4347(5) 0.0265(11) Uani 1 1 d . . . . .
C11 C -0.8106(7) -0.43761(18) -0.5347(4) 0.0237(11) Uani 1 1 d . . . . .
H11 H -0.9199 -0.4421 -0.5286 0.028 Uiso 1 1 calc R . . . .
C12 C -0.7906(6) -0.42310(18) -0.6443(4) 0.0209(10) Uani 1 1 d . . . . .
C13 C -0.3171(6) -0.4150(2) -0.5599(5) 0.0253(11) Uani 1 1 d . . . . .
H13A H -0.3038 -0.4360 -0.6284 0.038 Uiso 1 1 calc GR . . . .
H13B H -0.2363 -0.4298 -0.4877 0.038 Uiso 1 1 calc GR . . . .
H13C H -0.2981 -0.3733 -0.5682 0.038 Uiso 1 1 calc GR . . . .
C14 C -0.7008(8) -0.4603(2) -0.3181(5) 0.0399(15) Uani 1 1 d . . . . .
H14A H -0.5926 -0.4662 -0.2585 0.060 Uiso 1 1 calc GR . . . .
H14B H -0.7671 -0.4961 -0.3263 0.060 Uiso 1 1 calc GR . . . .
H14C H -0.7599 -0.4282 -0.2936 0.060 Uiso 1 1 calc GR . . . .
C15 C -0.9409(7) -0.4114(2) -0.7488(5) 0.0302(12) Uani 1 1 d . . . . .
H15A H -0.9366 -0.3712 -0.7760 0.045 Uiso 1 1 calc GR . . . .
H15B H -1.0423 -0.4168 -0.7256 0.045 Uiso 1 1 calc GR . . . .
H15C H -0.9418 -0.4385 -0.8128 0.045 Uiso 1 1 calc GR . . . .
C16 C -0.5358(6) -0.25951(18) -0.9185(4) 0.0170(10) Uani 1 1 d . . . . .
C17 C -0.3745(7) -0.23752(19) -0.8923(4) 0.0230(11) Uani 1 1 d . . . . .
C18 C -0.3521(7) -0.1778(2) -0.9071(4) 0.0286(13) Uani 1 1 d . . . . .
H18 H -0.2422 -0.1628 -0.8896 0.034 Uiso 1 1 calc R . . . .
C19 C -0.4857(8) -0.14015(19) -0.9463(4) 0.0284(12) Uani 1 1 d . . . . .
C20 C -0.6443(7) -0.1630(2) -0.9734(4) 0.0262(12) Uani 1 1 d . . . . .
H20 H -0.7369 -0.1375 -1.0018 0.031 Uiso 1 1 calc R . . . .
C21 C -0.6735(6) -0.2223(2) -0.9606(4) 0.0205(9) Uani 1 1 d . . . . .
C22 C -0.2260(7) -0.2767(2) -0.8447(5) 0.0347(12) Uani 1 1 d . . . . .
H22A H -0.2359 -0.2973 -0.7748 0.052 Uiso 1 1 calc GR . . . .
H22B H -0.1241 -0.2532 -0.8229 0.052 Uiso 1 1 calc GR . . . .
H22C H -0.2213 -0.3051 -0.9054 0.052 Uiso 1 1 calc GR . . . .
C23 C -0.4561(9) -0.0752(2) -0.9544(5) 0.0419(16) Uani 1 1 d . . . . .
H23A H -0.4367 -0.0574 -0.8763 0.063 Uiso 1 1 calc GR . . . .
H23B H -0.5540 -0.0573 -1.0105 0.063 Uiso 1 1 calc GR . . . .
H23C H -0.3584 -0.0690 -0.9816 0.063 Uiso 1 1 calc GR . . . .
C24 C -0.8488(6) -0.2449(2) -0.9889(5) 0.0294(12) Uani 1 1 d . . . . .
H24A H -0.8708 -0.2720 -1.0557 0.044 Uiso 1 1 calc GR . . . .
H24B H -0.9272 -0.2122 -1.0097 0.044 Uiso 1 1 calc GR . . . .
H24C H -0.8627 -0.2652 -0.9199 0.044 Uiso 1 1 calc GR . . . .
C25 C -0.7541(6) -0.07310(19) -0.4950(4) 0.0214(11) Uani 1 1 d . . . . .
H25A H -0.8647 -0.0553 -0.5325 0.026 Uiso 1 1 calc R . . . .
H25B H -0.6704 -0.0414 -0.4807 0.026 Uiso 1 1 calc R . . . .
C26 C -0.9176(6) -0.1368(2) -0.7050(4) 0.0255(11) Uani 1 1 d . . . . .
H26A H -0.9084 -0.1614 -0.7704 0.038 Uiso 1 1 calc GR . . . .
H26B H -0.9662 -0.0991 -0.7361 0.038 Uiso 1 1 calc GR . . . .
H26C H -0.9892 -0.1561 -0.6648 0.038 Uiso 1 1 calc GR . . . .
C27 C -0.6191(7) -0.0785(2) -0.6889(4) 0.0265(12) Uani 1 1 d . . . . .
H27A H -0.5120 -0.0633 -0.6393 0.040 Uiso 1 1 calc GR . . . .
H27B H -0.6947 -0.0460 -0.7208 0.040 Uiso 1 1 calc GR . . . .
H27C H -0.6017 -0.1012 -0.7542 0.040 Uiso 1 1 calc GR . . . .
C28 C -0.5339(6) -0.1193(2) -0.2538(4) 0.0207(10) Uani 1 1 d . . . . .
H28A H -0.4838 -0.0822 -0.2174 0.025 Uiso 1 1 calc R . . . .
H28B H -0.5386 -0.1458 -0.1889 0.025 Uiso 1 1 calc R . . . .
C29 C -0.2340(6) -0.1842(2) -0.2088(5) 0.0319(12) Uani 1 1 d . . . . .
H29A H -0.2830 -0.2144 -0.1713 0.048 Uiso 1 1 calc GR . . . .
H29B H -0.1838 -0.1539 -0.1507 0.048 Uiso 1 1 calc GR . . . .
H29C H -0.1481 -0.2015 -0.2386 0.048 Uiso 1 1 calc GR . . . .
C30 C -0.2882(6) -0.0876(2) -0.3614(5) 0.0280(12) Uani 1 1 d . . . . .
H30A H -0.2056 -0.0994 -0.4001 0.042 Uiso 1 1 calc GR . . . .
H30B H -0.2320 -0.0675 -0.2871 0.042 Uiso 1 1 calc GR . . . .
H30C H -0.3695 -0.0612 -0.4134 0.042 Uiso 1 1 calc GR . . . .
C31 C -0.8757(6) -0.17373(19) -0.3715(4) 0.0217(10) Uani 1 1 d . . . . .
H31A H -0.9036 -0.1828 -0.2981 0.026 Uiso 1 1 calc R . . . .
H31B H -0.9818 -0.1673 -0.4349 0.026 Uiso 1 1 calc R . . . .
C32 C -0.7021(7) -0.2777(2) -0.2716(5) 0.0348(13) Uani 1 1 d . . . . .
H32A H -0.6494 -0.3145 -0.2831 0.052 Uiso 1 1 calc GR . . . .
H32B H -0.7986 -0.2861 -0.2442 0.052 Uiso 1 1 calc GR . . . .
H32C H -0.6218 -0.2540 -0.2125 0.052 Uiso 1 1 calc GR . . . .
C33 C -0.9471(6) -0.2829(2) -0.4934(5) 0.0314(12) Uani 1 1 d . . . . .
H33A H -1.0089 -0.2626 -0.5661 0.047 Uiso 1 1 calc GR . . . .
H33B H -1.0208 -0.2896 -0.4446 0.047 Uiso 1 1 calc GR . . . .
H33C H -0.9065 -0.3204 -0.5133 0.047 Uiso 1 1 calc GR . . . .
C34 C -0.8426(6) -0.0497(2) -0.2667(4) 0.0235(11) Uani 1 1 d . . . . .
H34A H -0.7628 -0.0178 -0.2384 0.035 Uiso 1 1 calc GR . . . .
H34B H -0.8652 -0.0687 -0.1992 0.035 Uiso 1 1 calc GR . . . .
H34C H -0.9465 -0.0339 -0.3198 0.035 Uiso 1 1 calc GR . . . .
C35 C -0.3889(6) -0.2820(2) -0.4127(4) 0.0255(11) Uani 1 1 d . . . . .
C36 C -0.3518(6) -0.1882(2) -0.5768(4) 0.0219(10) Uani 1 1 d . . . . .
O3 O -0.0123(7) -0.4787(2) -0.1598(5) 0.0772(16) Uani 1 1 d . . . . .
C37 C -0.0350(10) -0.4156(3) -0.1708(8) 0.066(2) Uani 1 1 d . . . . .
H37A H -0.0906 -0.4048 -0.2542 0.079 Uiso 1 1 calc R . . . .
H37B H 0.0740 -0.3955 -0.1438 0.079 Uiso 1 1 calc R . . . .
C38 C -0.1406(13) -0.3990(3) -0.0952(7) 0.079(3) Uani 1 1 d . . . . .
H38A H -0.0751 -0.3767 -0.0251 0.094 Uiso 1 1 calc R . . . .
H38B H -0.2366 -0.3750 -0.1402 0.094 Uiso 1 1 calc R . . . .
C39 C -0.1979(9) -0.4555(4) -0.0593(6) 0.065(2) Uani 1 1 d . . . . .
H39A H -0.2086 -0.4530 0.0214 0.078 Uiso 1 1 calc R . . . .
H39B H -0.3068 -0.4671 -0.1149 0.078 Uiso 1 1 calc R . . . .
C40 C -0.0675(10) -0.4971(3) -0.0632(6) 0.0573(19) Uani 1 1 d . . . . .
H40A H 0.0254 -0.4962 0.0115 0.069 Uiso 1 1 calc R . . . .
H40B H -0.1126 -0.5373 -0.0763 0.069 Uiso 1 1 calc R . . . .

loop_
_atom_site_aniso_label
_atom_site_aniso_U_11
_atom_site_aniso_U_22
_atom_site_aniso_U_33
_atom_site_aniso_U_23
_atom_site_aniso_U_13
_atom_site_aniso_U_12
Nb 0.0187(2) 0.01380(18) 0.01445(19) -0.00159(17) 0.00864(15) 0.00133(18)
Ge 0.0225(3) 0.0132(2) 0.0160(2) -0.0014(2) 0.0100(2) 0.00066(19)
P1 0.0194(6) 0.0167(5) 0.0150(6) 0.0000(5) 0.0072(5) -0.0008(5)
P2 0.0177(6) 0.0217(6) 0.0165(6) -0.0035(5) 0.0066(5) 0.0011(5)
P3 0.0242(7) 0.0156(5) 0.0209(7) 0.0000(5) 0.0131(5) 0.0005(4)
Si 0.0196(7) 0.0169(6) 0.0182(7) -0.0030(5) 0.0099(5) 0.0014(5)
O1 0.045(3) 0.029(2) 0.030(2) 0.0039(18) 0.0050(19) 0.0166(18)
O2 0.027(2) 0.055(2) 0.034(2) -0.0036(19) 0.0179(18) -0.0081(18)
C1 0.019(3) 0.014(2) 0.014(2) 0.0037(19) 0.006(2) 0.0020(17)
C2 0.026(3) 0.015(2) 0.018(2) -0.0008(19) 0.011(2) -0.0001(18)
C3 0.039(3) 0.013(2) 0.026(3) 0.002(2) 0.012(2) 0.001(2)
C4 0.060(4) 0.017(2) 0.021(3) -0.005(2) 0.017(3) 0.006(2)
C5 0.043(3) 0.021(2) 0.014(2) 0.003(2) 0.011(2) 0.003(2)
C6 0.022(3) 0.012(2) 0.020(3) 0.0000(19) 0.008(2) 0.0005(18)
C7 0.027(3) 0.0077(19) 0.017(2) -0.0004(18) 0.010(2) -0.0005(18)
C8 0.027(3) 0.012(2) 0.022(3) 0.0017(19) 0.012(2) 0.0039(19)
C9 0.032(3) 0.016(2) 0.026(3) 0.000(2) 0.009(2) 0.0043(19)
C10 0.042(3) 0.016(2) 0.028(3) 0.005(2) 0.019(3) 0.004(2)
C11 0.029(3) 0.015(2) 0.032(3) 0.003(2) 0.017(2) 0.0006(19)
C12 0.025(3) 0.012(2) 0.027(3) 0.000(2) 0.010(2) 0.0028(19)
C13 0.029(3) 0.022(2) 0.028(3) 0.004(2) 0.014(2) 0.005(2)
C14 0.054(4) 0.043(3) 0.031(3) 0.011(3) 0.025(3) 0.014(3)
C15 0.028(3) 0.028(3) 0.035(3) 0.002(2) 0.010(3) -0.005(2)
C16 0.027(3) 0.016(2) 0.012(2) 0.0006(18) 0.012(2) -0.0012(19)
C17 0.031(3) 0.022(2) 0.019(3) -0.002(2) 0.012(2) -0.005(2)
C18 0.041(3) 0.027(3) 0.021(3) -0.003(2) 0.014(3) -0.016(2)
C19 0.060(4) 0.016(2) 0.015(2) -0.002(2) 0.019(3) -0.006(2)
C20 0.044(3) 0.019(2) 0.018(3) 0.005(2) 0.012(2) 0.008(2)
C21 0.031(3) 0.018(2) 0.014(2) 0.001(2) 0.0106(19) 0.001(2)
C22 0.025(3) 0.040(3) 0.036(3) -0.001(3) 0.006(2) -0.005(2)
C23 0.081(5) 0.021(3) 0.028(3) -0.002(2) 0.023(3) -0.015(3)
C24 0.029(3) 0.031(3) 0.028(3) 0.005(2) 0.008(2) 0.007(2)
C25 0.022(3) 0.020(2) 0.022(3) 0.000(2) 0.008(2) 0.0040(19)
C26 0.023(3) 0.031(3) 0.020(3) -0.002(2) 0.002(2) -0.003(2)
C27 0.033(3) 0.026(3) 0.025(3) -0.003(2) 0.014(2) -0.004(2)
C28 0.025(3) 0.024(2) 0.016(2) -0.002(2) 0.010(2) 0.001(2)
C29 0.027(3) 0.041(3) 0.026(3) -0.005(2) 0.006(2) 0.006(2)
C30 0.025(3) 0.031(3) 0.032(3) -0.008(2) 0.015(2) -0.006(2)
C31 0.022(3) 0.021(2) 0.028(3) -0.002(2) 0.015(2) 0.0014(19)
C32 0.047(4) 0.033(3) 0.033(3) 0.012(3) 0.024(3) 0.015(3)
C33 0.033(3) 0.021(2) 0.046(3) -0.010(3) 0.021(3) -0.006(2)
C34 0.020(3) 0.025(2) 0.027(3) -0.003(2) 0.009(2) 0.0015(19)
C35 0.034(3) 0.026(2) 0.020(3) -0.005(2) 0.014(2) -0.002(2)
C36 0.019(3) 0.030(2) 0.018(2) -0.001(2) 0.007(2) 0.002(2)
O3 0.087(4) 0.074(4) 0.088(4) -0.010(3) 0.053(4) -0.004(3)
C37 0.052(5) 0.073(5) 0.071(5) 0.018(4) 0.015(4) 0.010(4)
C38 0.122(8) 0.075(6) 0.043(4) 0.005(4) 0.032(5) 0.037(5)
C39 0.048(5) 0.108(6) 0.042(4) -0.009(4) 0.019(3) -0.012(4)
C40 0.073(5) 0.054(4) 0.042(4) -0.007(3) 0.013(4) -0.015(4)

_geom_special_details            
;
 All esds (except the esd in the dihedral angle between two l.s. planes)
 are estimated using the full covariance matrix.  The cell esds are taken
 into account individually in the estimation of esds in distances, angles
 and torsion angles; correlations between esds in cell parameters are only
 used when they are defined by crystal symmetry.  An approximate (isotropic)
 treatment of cell esds is used for estimating esds involving l.s. planes.
;
loop_
_geom_bond_atom_site_label_1
_geom_bond_atom_site_label_2
_geom_bond_distance
_geom_bond_site_symmetry_2
_geom_bond_publ_flag
Nb Ge 2.3579(6) . ?
Nb P1 2.5952(12) . ?
Nb P2 2.5798(12) . ?
Nb P3 2.6115(13) . ?
Nb C35 2.060(5) . ?
Nb C36 2.065(5) . ?
Ge C1 1.963(4) . ?
P1 C25 1.846(4) . ?
P1 C26 1.831(5) . ?
P1 C27 1.828(5) . ?
P2 C28 1.844(5) . ?
P2 C29 1.813(5) . ?
P2 C30 1.824(5) . ?
P3 C31 1.854(4) . ?
P3 C32 1.826(5) . ?
P3 C33 1.828(5) . ?
Si C25 1.878(5) . ?
Si C28 1.879(5) . ?
Si C31 1.873(5) . ?
Si C34 1.876(5) . ?
O1 C35 1.168(6) . ?
O2 C36 1.155(6) . ?
C1 C2 1.417(6) . ?
C1 C6 1.401(6) . ?
C2 C3 1.387(6) . ?
C2 C7 1.504(6) . ?
C3 H3 0.9500 . ?
C3 C4 1.380(7) . ?
C4 H4 0.9500 . ?
C4 C5 1.389(7) . ?
C5 H5 0.9500 . ?
C5 C6 1.381(7) . ?
C6 C16 1.501(6) . ?
C7 C8 1.412(7) . ?
C7 C12 1.391(6) . ?
C8 C9 1.390(6) . ?
C8 C13 1.495(6) . ?
C9 H9 0.9500 . ?
C9 C10 1.391(7) . ?
C10 C11 1.390(7) . ?
C10 C14 1.503(6) . ?
C11 H11 0.9500 . ?
C11 C12 1.400(7) . ?
C12 C15 1.505(7) . ?
C13 H13A 0.9800 . ?
C13 H13B 0.9800 . ?
C13 H13C 0.9800 . ?
C14 H14A 0.9800 . ?
C14 H14B 0.9800 . ?
C14 H14C 0.9800 . ?
C15 H15A 0.9800 . ?
C15 H15B 0.9800 . ?
C15 H15C 0.9800 . ?
C16 C17 1.393(7) . ?
C16 C21 1.405(6) . ?
C17 C18 1.399(6) . ?
C17 C22 1.504(7) . ?
C18 H18 0.9500 . ?
C18 C19 1.383(8) . ?
C19 C20 1.378(8) . ?
C19 C23 1.517(6) . ?
C20 H20 0.9500 . ?
C20 C21 1.398(7) . ?
C21 C24 1.504(7) . ?
C22 H22A 0.9800 . ?
C22 H22B 0.9800 . ?
C22 H22C 0.9800 . ?
C23 H23A 0.9800 . ?
C23 H23B 0.9800 . ?
C23 H23C 0.9800 . ?
C24 H24A 0.9800 . ?
C24 H24B 0.9800 . ?
C24 H24C 0.9800 . ?
C25 H25A 0.9900 . ?
C25 H25B 0.9900 . ?
C26 H26A 0.9800 . ?
C26 H26B 0.9800 . ?
C26 H26C 0.9800 . ?
C27 H27A 0.9800 . ?
C27 H27B 0.9800 . ?
C27 H27C 0.9800 . ?
C28 H28A 0.9900 . ?
C28 H28B 0.9900 . ?
C29 H29A 0.9800 . ?
C29 H29B 0.9800 . ?
C29 H29C 0.9800 . ?
C30 H30A 0.9800 . ?
C30 H30B 0.9800 . ?
C30 H30C 0.9800 . ?
C31 H31A 0.9900 . ?
C31 H31B 0.9900 . ?
C32 H32A 0.9800 . ?
C32 H32B 0.9800 . ?
C32 H32C 0.9800 . ?
C33 H33A 0.9800 . ?
C33 H33B 0.9800 . ?
C33 H33C 0.9800 . ?
C34 H34A 0.9800 . ?
C34 H34B 0.9800 . ?
C34 H34C 0.9800 . ?
O3 C37 1.458(8) . ?
O3 C40 1.425(8) . ?
C37 H37A 0.9900 . ?
C37 H37B 0.9900 . ?
C37 C38 1.491(10) . ?
C38 H38A 0.9900 . ?
C38 H38B 0.9900 . ?
C38 C39 1.490(10) . ?
C39 H39A 0.9900 . ?
C39 H39B 0.9900 . ?
C39 C40 1.466(10) . ?
C40 H40A 0.9900 . ?
C40 H40B 0.9900 . ?

loop_
_geom_angle_atom_site_label_1
_geom_angle_atom_site_label_2
_geom_angle_atom_site_label_3
_geom_angle
_geom_angle_site_symmetry_1
_geom_angle_site_symmetry_3
_geom_angle_publ_flag
Ge Nb P1 102.76(3) . . ?
Ge Nb P2 165.81(3) . . ?
Ge Nb P3 103.52(3) . . ?
P1 Nb P3 86.08(4) . . ?
P2 Nb P1 86.30(4) . . ?
P2 Nb P3 87.82(4) . . ?
C35 Nb Ge 86.81(13) . . ?
C35 Nb P1 170.43(13) . . ?
C35 Nb P2 84.34(13) . . ?
C35 Nb P3 91.56(13) . . ?
C35 Nb C36 92.49(19) . . ?
C36 Nb Ge 84.28(13) . . ?
C36 Nb P1 88.70(13) . . ?
C36 Nb P2 85.03(13) . . ?
C36 Nb P3 171.40(13) . . ?
C1 Ge Nb 163.97(14) . . ?
C25 P1 Nb 116.65(15) . . ?
C26 P1 Nb 117.68(16) . . ?
C26 P1 C25 102.0(2) . . ?
C27 P1 Nb 115.67(17) . . ?
C27 P1 C25 102.2(2) . . ?
C27 P1 C26 99.9(2) . . ?
C28 P2 Nb 115.87(16) . . ?
C29 P2 Nb 118.26(17) . . ?
C29 P2 C28 101.8(2) . . ?
C29 P2 C30 101.1(3) . . ?
C30 P2 Nb 115.97(17) . . ?
C30 P2 C28 101.2(2) . . ?
C31 P3 Nb 116.65(15) . . ?
C32 P3 Nb 115.20(18) . . ?
C32 P3 C31 102.0(2) . . ?
C32 P3 C33 100.7(3) . . ?
C33 P3 Nb 117.73(16) . . ?
C33 P3 C31 102.0(2) . . ?
C25 Si C28 110.7(2) . . ?
C31 Si C25 109.8(2) . . ?
C31 Si C28 109.3(2) . . ?
C31 Si C34 110.7(2) . . ?
C34 Si C25 109.5(2) . . ?
C34 Si C28 106.8(2) . . ?
C2 C1 Ge 118.5(3) . . ?
C6 C1 Ge 122.2(3) . . ?
C6 C1 C2 119.2(4) . . ?
C1 C2 C7 118.8(4) . . ?
C3 C2 C1 119.2(4) . . ?
C3 C2 C7 122.0(4) . . ?
C2 C3 H3 119.5 . . ?
C4 C3 C2 121.1(4) . . ?
C4 C3 H3 119.5 . . ?
C3 C4 H4 120.1 . . ?
C3 C4 C5 119.9(4) . . ?
C5 C4 H4 120.1 . . ?
C4 C5 H5 119.8 . . ?
C6 C5 C4 120.5(4) . . ?
C6 C5 H5 119.8 . . ?
C1 C6 C16 118.5(4) . . ?
C5 C6 C1 120.2(4) . . ?
C5 C6 C16 121.3(4) . . ?
C8 C7 C2 119.2(4) . . ?
C12 C7 C2 120.0(4) . . ?
C12 C7 C8 120.7(4) . . ?
C7 C8 C13 121.2(4) . . ?
C9 C8 C7 118.1(4) . . ?
C9 C8 C13 120.6(5) . . ?
C8 C9 H9 118.7 . . ?
C8 C9 C10 122.5(5) . . ?
C10 C9 H9 118.7 . . ?
C9 C10 C14 121.8(5) . . ?
C11 C10 C9 117.9(5) . . ?
C11 C10 C14 120.3(5) . . ?
C10 C11 H11 119.2 . . ?
C10 C11 C12 121.7(5) . . ?
C12 C11 H11 119.2 . . ?
C7 C12 C11 119.0(5) . . ?
C7 C12 C15 120.9(4) . . ?
C11 C12 C15 120.0(4) . . ?
C8 C13 H13A 109.5 . . ?
C8 C13 H13B 109.5 . . ?
C8 C13 H13C 109.5 . . ?
H13A C13 H13B 109.5 . . ?
H13A C13 H13C 109.5 . . ?
H13B C13 H13C 109.5 . . ?
C10 C14 H14A 109.5 . . ?
C10 C14 H14B 109.5 . . ?
C10 C14 H14C 109.5 . . ?
H14A C14 H14B 109.5 . . ?
H14A C14 H14C 109.5 . . ?
H14B C14 H14C 109.5 . . ?
C12 C15 H15A 109.5 . . ?
C12 C15 H15B 109.5 . . ?
C12 C15 H15C 109.5 . . ?
H15A C15 H15B 109.5 . . ?
H15A C15 H15C 109.5 . . ?
H15B C15 H15C 109.5 . . ?
C17 C16 C6 119.7(4) . . ?
C17 C16 C21 120.3(4) . . ?
C21 C16 C6 120.0(4) . . ?
C16 C17 C18 119.0(5) . . ?
C16 C17 C22 120.8(4) . . ?
C18 C17 C22 120.2(5) . . ?
C17 C18 H18 119.1 . . ?
C19 C18 C17 121.8(5) . . ?
C19 C18 H18 119.1 . . ?
C18 C19 C23 120.1(5) . . ?
C20 C19 C18 118.3(4) . . ?
C20 C19 C23 121.6(5) . . ?
C19 C20 H20 118.9 . . ?
C19 C20 C21 122.2(5) . . ?
C21 C20 H20 118.9 . . ?
C16 C21 C24 121.3(4) . . ?
C20 C21 C16 118.4(5) . . ?
C20 C21 C24 120.3(4) . . ?
C17 C22 H22A 109.5 . . ?
C17 C22 H22B 109.5 . . ?
C17 C22 H22C 109.5 . . ?
H22A C22 H22B 109.5 . . ?
H22A C22 H22C 109.5 . . ?
H22B C22 H22C 109.5 . . ?
C19 C23 H23A 109.5 . . ?
C19 C23 H23B 109.5 . . ?
C19 C23 H23C 109.5 . . ?
H23A C23 H23B 109.5 . . ?
H23A C23 H23C 109.5 . . ?
H23B C23 H23C 109.5 . . ?
C21 C24 H24A 109.5 . . ?
C21 C24 H24B 109.5 . . ?
C21 C24 H24C 109.5 . . ?
H24A C24 H24B 109.5 . . ?
H24A C24 H24C 109.5 . . ?
H24B C24 H24C 109.5 . . ?
P1 C25 Si 115.6(2) . . ?
P1 C25 H25A 108.4 . . ?
P1 C25 H25B 108.4 . . ?
Si C25 H25A 108.4 . . ?
Si C25 H25B 108.4 . . ?
H25A C25 H25B 107.4 . . ?
P1 C26 H26A 109.5 . . ?
P1 C26 H26B 109.5 . . ?
P1 C26 H26C 109.5 . . ?
H26A C26 H26B 109.5 . . ?
H26A C26 H26C 109.5 . . ?
H26B C26 H26C 109.5 . . ?
P1 C27 H27A 109.5 . . ?
P1 C27 H27B 109.5 . . ?
P1 C27 H27C 109.5 . . ?
H27A C27 H27B 109.5 . . ?
H27A C27 H27C 109.5 . . ?
H27B C27 H27C 109.5 . . ?
P2 C28 Si 115.7(2) . . ?
P2 C28 H28A 108.4 . . ?
P2 C28 H28B 108.4 . . ?
Si C28 H28A 108.4 . . ?
Si C28 H28B 108.4 . . ?
H28A C28 H28B 107.4 . . ?
P2 C29 H29A 109.5 . . ?
P2 C29 H29B 109.5 . . ?
P2 C29 H29C 109.5 . . ?
H29A C29 H29B 109.5 . . ?
H29A C29 H29C 109.5 . . ?
H29B C29 H29C 109.5 . . ?
P2 C30 H30A 109.5 . . ?
P2 C30 H30B 109.5 . . ?
P2 C30 H30C 109.5 . . ?
H30A C30 H30B 109.5 . . ?
H30A C30 H30C 109.5 . . ?
H30B C30 H30C 109.5 . . ?
P3 C31 Si 115.4(2) . . ?
P3 C31 H31A 108.4 . . ?
P3 C31 H31B 108.4 . . ?
Si C31 H31A 108.4 . . ?
Si C31 H31B 108.4 . . ?
H31A C31 H31B 107.5 . . ?
P3 C32 H32A 109.5 . . ?
P3 C32 H32B 109.5 . . ?
P3 C32 H32C 109.5 . . ?
H32A C32 H32B 109.5 . . ?
H32A C32 H32C 109.5 . . ?
H32B C32 H32C 109.5 . . ?
P3 C33 H33A 109.5 . . ?
P3 C33 H33B 109.5 . . ?
P3 C33 H33C 109.5 . . ?
H33A C33 H33B 109.5 . . ?
H33A C33 H33C 109.5 . . ?
H33B C33 H33C 109.5 . . ?
Si C34 H34A 109.5 . . ?
Si C34 H34B 109.5 . . ?
Si C34 H34C 109.5 . . ?
H34A C34 H34B 109.5 . . ?
H34A C34 H34C 109.5 . . ?
H34B C34 H34C 109.5 . . ?
O1 C35 Nb 176.4(4) . . ?
O2 C36 Nb 177.2(4) . . ?
C40 O3 C37 107.5(5) . . ?
O3 C37 H37A 110.4 . . ?
O3 C37 H37B 110.4 . . ?
O3 C37 C38 106.6(6) . . ?
H37A C37 H37B 108.6 . . ?
C38 C37 H37A 110.4 . . ?
C38 C37 H37B 110.4 . . ?
C37 C38 H38A 110.8 . . ?
C37 C38 H38B 110.8 . . ?
H38A C38 H38B 108.9 . . ?
C39 C38 C37 104.6(6) . . ?
C39 C38 H38A 110.8 . . ?
C39 C38 H38B 110.8 . . ?
C38 C39 H39A 110.9 . . ?
C38 C39 H39B 110.9 . . ?
H39A C39 H39B 108.9 . . ?
C40 C39 C38 104.3(6) . . ?
C40 C39 H39A 110.9 . . ?
C40 C39 H39B 110.9 . . ?
O3 C40 C39 105.2(6) . . ?
O3 C40 H40A 110.7 . . ?
O3 C40 H40B 110.7 . . ?
C39 C40 H40A 110.7 . . ?
C39 C40 H40B 110.7 . . ?
H40A C40 H40B 108.8 . . ?

loop_
_geom_torsion_atom_site_label_1
_geom_torsion_atom_site_label_2
_geom_torsion_atom_site_label_3
_geom_torsion_atom_site_label_4
_geom_torsion
_geom_torsion_site_symmetry_1
_geom_torsion_site_symmetry_2
_geom_torsion_site_symmetry_3
_geom_torsion_site_symmetry_4
_geom_torsion_publ_flag
Nb P1 C25 Si -25.0(3) . . . . ?
Nb P2 C28 Si -29.7(3) . . . . ?
Nb P3 C31 Si -23.9(3) . . . . ?
Ge C1 C2 C3 175.8(4) . . . . ?
Ge C1 C2 C7 -3.6(6) . . . . ?
Ge C1 C6 C5 -175.7(4) . . . . ?
Ge C1 C6 C16 5.5(6) . . . . ?
C1 C2 C3 C4 -0.1(8) . . . . ?
C1 C2 C7 C8 -83.3(5) . . . . ?
C1 C2 C7 C12 94.3(5) . . . . ?
C1 C6 C16 C17 93.2(6) . . . . ?
C1 C6 C16 C21 -85.0(6) . . . . ?
C2 C1 C6 C5 -0.2(7) . . . . ?
C2 C1 C6 C16 -179.0(4) . . . . ?
C2 C3 C4 C5 0.2(9) . . . . ?
C2 C7 C8 C9 178.2(4) . . . . ?
C2 C7 C8 C13 0.1(6) . . . . ?
C2 C7 C12 C11 -178.2(4) . . . . ?
C2 C7 C12 C15 -1.6(6) . . . . ?
C3 C2 C7 C8 97.4(6) . . . . ?
C3 C2 C7 C12 -85.0(6) . . . . ?
C3 C4 C5 C6 -0.3(9) . . . . ?
C4 C5 C6 C1 0.3(8) . . . . ?
C4 C5 C6 C16 179.0(5) . . . . ?
C5 C6 C16 C17 -85.5(6) . . . . ?
C5 C6 C16 C21 96.3(6) . . . . ?
C6 C1 C2 C3 0.1(7) . . . . ?
C6 C1 C2 C7 -179.3(4) . . . . ?
C6 C16 C17 C18 -177.4(4) . . . . ?
C6 C16 C17 C22 0.5(7) . . . . ?
C6 C16 C21 C20 177.2(4) . . . . ?
C6 C16 C21 C24 -1.5(7) . . . . ?
C7 C2 C3 C4 179.2(5) . . . . ?
C7 C8 C9 C10 -0.2(6) . . . . ?
C8 C7 C12 C11 -0.6(6) . . . . ?
C8 C7 C12 C15 176.0(4) . . . . ?
C8 C9 C10 C11 -0.2(7) . . . . ?
C8 C9 C10 C14 -179.0(4) . . . . ?
C9 C10 C11 C12 0.3(7) . . . . ?
C10 C11 C12 C7 0.1(6) . . . . ?
C10 C11 C12 C15 -176.5(4) . . . . ?
C12 C7 C8 C9 0.7(6) . . . . ?
C12 C7 C8 C13 -177.4(4) . . . . ?
C13 C8 C9 C10 177.9(4) . . . . ?
C14 C10 C11 C12 179.1(4) . . . . ?
C16 C17 C18 C19 0.3(7) . . . . ?
C17 C16 C21 C20 -1.0(7) . . . . ?
C17 C16 C21 C24 -179.7(4) . . . . ?
C17 C18 C19 C20 -1.3(7) . . . . ?
C17 C18 C19 C23 176.5(5) . . . . ?
C18 C19 C20 C21 1.1(7) . . . . ?
C19 C20 C21 C16 0.0(7) . . . . ?
C19 C20 C21 C24 178.7(4) . . . . ?
C21 C16 C17 C18 0.9(7) . . . . ?
C21 C16 C17 C22 178.7(4) . . . . ?
C22 C17 C18 C19 -177.5(4) . . . . ?
C23 C19 C20 C21 -176.7(4) . . . . ?
C25 Si C28 P2 -41.7(3) . . . . ?
C25 Si C31 P3 75.7(3) . . . . ?
C26 P1 C25 Si 104.6(3) . . . . ?
C27 P1 C25 Si -152.3(3) . . . . ?
C28 Si C25 P1 74.3(3) . . . . ?
C28 Si C31 P3 -45.9(3) . . . . ?
C29 P2 C28 Si -159.4(3) . . . . ?
C30 P2 C28 Si 96.6(3) . . . . ?
C31 Si C25 P1 -46.5(3) . . . . ?
C31 Si C28 P2 79.3(3) . . . . ?
C32 P3 C31 Si 102.6(3) . . . . ?
C33 P3 C31 Si -153.6(3) . . . . ?
C34 Si C25 P1 -168.2(3) . . . . ?
C34 Si C28 P2 -160.9(3) . . . . ?
C34 Si C31 P3 -163.3(3) . . . . ?
O3 C37 C38 C39 -9.3(9) . . . . ?
C37 O3 C40 C39 29.7(8) . . . . ?
C37 C38 C39 C40 26.8(8) . . . . ?
C38 C39 C40 O3 -35.1(8) . . . . ?
C40 O3 C37 C38 -12.5(9) . . . . ?

_shelx_res_file                  
;
    3550.res created by SHELXL-2014/7

TITL 3550 in P21 #4
REM reset to P21 #4
CELL 0.71073 8.418 22.9239 11.8653 90 107.548 90
ZERR 2 0.00029 0.0007 0.0005 0 0.0016 0
LATT -1
SYMM -X,0.5+Y,-Z
SFAC C H Ge Nb O P Si
UNIT 80 120 2 2 6 6 2

L.S. 4
PLAN  10
SIZE 0.4 0.3 0.1
TEMP -150
BOND $H
MORE -1
CONF
fmap 2
acta 52
OMIT -2 50.5
OMIT 0 0 1
OMIT 0 2 0
OMIT 0 -1 1
OMIT 0 1 1
OMIT 0 -2 1
REM <olex2.extras>
REM <HklSrc "%.\\3550.hkp">
REM </olex2.extras>

WGHT    0.032600
FVAR       0.53774
NB    4   -0.537727   -0.217079   -0.510037    11.00000    0.01874    0.01380 =
         0.01445   -0.00159    0.00864    0.00133
GE    3   -0.599555   -0.282363   -0.671016    11.00000    0.02248    0.01316 =
         0.01597   -0.00144    0.01003    0.00066
P1    6   -0.710324   -0.125395   -0.600155    11.00000    0.01942    0.01667 =
         0.01501    0.00004    0.00722   -0.00083
P2    6   -0.395107   -0.152049   -0.330592    11.00000    0.01767    0.02173 =
         0.01653   -0.00348    0.00658    0.00113
P3    6   -0.770403   -0.238080   -0.411410    11.00000    0.02425    0.01556 =
         0.02095   -0.00003    0.01310    0.00053
SI    7   -0.752909   -0.104280   -0.348350    11.00000    0.01960    0.01687 =
         0.01819   -0.00303    0.00987    0.00135
O1    5   -0.299842   -0.316496   -0.353434    11.00000    0.04549    0.02910 =
         0.03003    0.00394    0.00502    0.01658
O2    5   -0.247615   -0.169953   -0.611763    11.00000    0.02653    0.05466 =
         0.03361   -0.00361    0.01786   -0.00810
C1    1   -0.583347   -0.339585   -0.790099    11.00000    0.01918    0.01397 =
         0.01447    0.00374    0.00604    0.00203
C2    1   -0.605575   -0.399394   -0.768756    11.00000    0.02629    0.01458 =
         0.01757   -0.00081    0.01055   -0.00015
C3    1   -0.605433   -0.440018   -0.855327    11.00000    0.03931    0.01269 =
         0.02566    0.00200    0.01174    0.00093
AFIX  43
H3    2   -0.620108   -0.480172   -0.841332    11.00000   -1.20000
AFIX   0
C4    1   -0.584320   -0.423052   -0.961456    11.00000    0.06025    0.01746 =
         0.02086   -0.00471    0.01684    0.00616
AFIX  43
H4    2   -0.584875   -0.451395   -1.019985    11.00000   -1.20000
AFIX   0
C5    1   -0.562254   -0.364471   -0.982583    11.00000    0.04306    0.02068 =
         0.01370    0.00305    0.01129    0.00348
AFIX  43
H5    2   -0.547193   -0.352897   -1.055563    11.00000   -1.20000
AFIX   0
C6    1   -0.562051   -0.322926   -0.898255    11.00000    0.02191    0.01214 =
         0.01993    0.00003    0.00764    0.00045
C7    1   -0.630430   -0.416727   -0.652976    11.00000    0.02699    0.00766 =
         0.01718   -0.00043    0.01015   -0.00053
C8    1   -0.489786   -0.424169   -0.552871    11.00000    0.02677    0.01182 =
         0.02199    0.00175    0.01200    0.00392
C9    1   -0.516145   -0.438606   -0.446131    11.00000    0.03168    0.01634 =
         0.02613    0.00004    0.00905    0.00425
AFIX  43
H9    2   -0.422253   -0.443855   -0.378363    11.00000   -1.20000
AFIX   0
C10   1   -0.674690   -0.445664   -0.434718    11.00000    0.04154    0.01611 =
         0.02762    0.00475    0.01915    0.00403
C11   1   -0.810646   -0.437613   -0.534736    11.00000    0.02944    0.01478 =
         0.03232    0.00321    0.01749    0.00064
AFIX  43
H11   2   -0.919933   -0.442071   -0.528600    11.00000   -1.20000
AFIX   0
C12   1   -0.790596   -0.423101   -0.644282    11.00000    0.02526    0.01186 =
         0.02688    0.00011    0.00978    0.00277
C13   1   -0.317138   -0.415024   -0.559901    11.00000    0.02865    0.02250 =
         0.02804    0.00431    0.01355    0.00497
AFIX 137
H13A  2   -0.303850   -0.436036   -0.628425    11.00000   -1.50000
H13B  2   -0.236274   -0.429760   -0.487658    11.00000   -1.50000
H13C  2   -0.298146   -0.373284   -0.568228    11.00000   -1.50000
AFIX   0
C14   1   -0.700845   -0.460330   -0.318121    11.00000    0.05382    0.04284 =
         0.03125    0.01149    0.02510    0.01429
AFIX 137
H14A  2   -0.592618   -0.466218   -0.258466    11.00000   -1.50000
H14B  2   -0.767081   -0.496107   -0.326264    11.00000   -1.50000
H14C  2   -0.759891   -0.428226   -0.293611    11.00000   -1.50000
AFIX   0
C15   1   -0.940926   -0.411404   -0.748757    11.00000    0.02767    0.02789 =
         0.03515    0.00181    0.00959   -0.00514
AFIX 137
H15A  2   -0.936599   -0.371241   -0.775975    11.00000   -1.50000
H15B  2   -1.042275   -0.416812   -0.725577    11.00000   -1.50000
H15C  2   -0.941813   -0.438540   -0.812764    11.00000   -1.50000
AFIX   0
C16   1   -0.535757   -0.259514   -0.918517    11.00000    0.02732    0.01563 =
         0.01189    0.00064    0.01159   -0.00120
C17   1   -0.374491   -0.237515   -0.892317    11.00000    0.03139    0.02187 =
         0.01874   -0.00223    0.01211   -0.00473
C18   1   -0.352145   -0.177833   -0.907050    11.00000    0.04109    0.02673 =
         0.02124   -0.00303    0.01427   -0.01558
AFIX  43
H18   2   -0.242221   -0.162794   -0.889629    11.00000   -1.20000
AFIX   0
C19   1   -0.485741   -0.140148   -0.946285    11.00000    0.05984    0.01587 =
         0.01468   -0.00203    0.01884   -0.00584
C20   1   -0.644279   -0.162975   -0.973420    11.00000    0.04392    0.01861 =
         0.01777    0.00481    0.01174    0.00783
AFIX  43
H20   2   -0.736868   -0.137542   -1.001791    11.00000   -1.20000
AFIX   0
C21   1   -0.673480   -0.222284   -0.960615    11.00000    0.03131    0.01822 =
         0.01432    0.00060    0.01062    0.00128
C22   1   -0.226011   -0.276677   -0.844702    11.00000    0.02488    0.04031 =
         0.03647   -0.00140    0.00569   -0.00530
AFIX 137
H22A  2   -0.235913   -0.297342   -0.774828    11.00000   -1.50000
H22B  2   -0.124053   -0.253157   -0.822860    11.00000   -1.50000
H22C  2   -0.221308   -0.305054   -0.905389    11.00000   -1.50000
AFIX   0
C23   1   -0.456075   -0.075214   -0.954384    11.00000    0.08084    0.02145 =
         0.02800   -0.00243    0.02325   -0.01547
AFIX 137
H23A  2   -0.436693   -0.057371   -0.876337    11.00000   -1.50000
H23B  2   -0.553998   -0.057301   -1.010492    11.00000   -1.50000
H23C  2   -0.358372   -0.069027   -0.981556    11.00000   -1.50000
AFIX   0
C24   1   -0.848799   -0.244896   -0.988942    11.00000    0.02853    0.03094 =
         0.02808    0.00510    0.00760    0.00735
AFIX 137
H24A  2   -0.870846   -0.272022   -1.055727    11.00000   -1.50000
H24B  2   -0.927165   -0.212178   -1.009705    11.00000   -1.50000
H24C  2   -0.862659   -0.265225   -0.919856    11.00000   -1.50000
AFIX   0
C25   1   -0.754143   -0.073099   -0.494989    11.00000    0.02234    0.02039 =
         0.02245   -0.00047    0.00821    0.00400
AFIX  23
H25A  2   -0.864690   -0.055344   -0.532528    11.00000   -1.20000
H25B  2   -0.670426   -0.041438   -0.480666    11.00000   -1.20000
AFIX   0
C26   1   -0.917605   -0.136827   -0.705047    11.00000    0.02317    0.03069 =
         0.02001   -0.00233    0.00236   -0.00334
AFIX 137
H26A  2   -0.908381   -0.161405   -0.770365    11.00000   -1.50000
H26B  2   -0.966161   -0.099094   -0.736130    11.00000   -1.50000
H26C  2   -0.989210   -0.156101   -0.664786    11.00000   -1.50000
AFIX   0
C27   1   -0.619095   -0.078527   -0.688902    11.00000    0.03305    0.02574 =
         0.02466   -0.00281    0.01445   -0.00439
AFIX 137
H27A  2   -0.512010   -0.063325   -0.639313    11.00000   -1.50000
H27B  2   -0.694687   -0.045950   -0.720750    11.00000   -1.50000
H27C  2   -0.601672   -0.101175   -0.754227    11.00000   -1.50000
AFIX   0
C28   1   -0.533933   -0.119335   -0.253756    11.00000    0.02465    0.02367 =
         0.01611   -0.00172    0.00982    0.00130
AFIX  23
H28A  2   -0.483794   -0.082180   -0.217369    11.00000   -1.20000
H28B  2   -0.538631   -0.145789   -0.188887    11.00000   -1.20000
AFIX   0
C29   1   -0.234006   -0.184153   -0.208793    11.00000    0.02729    0.04105 =
         0.02593   -0.00464    0.00566    0.00646
AFIX 137
H29A  2   -0.283006   -0.214417   -0.171272    11.00000   -1.50000
H29B  2   -0.183809   -0.153860   -0.150691    11.00000   -1.50000
H29C  2   -0.148130   -0.201533   -0.238585    11.00000   -1.50000
AFIX   0
C30   1   -0.288186   -0.087586   -0.361376    11.00000    0.02519    0.03081 =
         0.03195   -0.00808    0.01476   -0.00586
AFIX 137
H30A  2   -0.205613   -0.099372   -0.400135    11.00000   -1.50000
H30B  2   -0.232030   -0.067533   -0.287092    11.00000   -1.50000
H30C  2   -0.369454   -0.061211   -0.413444    11.00000   -1.50000
AFIX   0
C31   1   -0.875688   -0.173731   -0.371508    11.00000    0.02154    0.02071 =
         0.02764   -0.00174    0.01465    0.00143
AFIX  23
H31A  2   -0.903602   -0.182792   -0.298114    11.00000   -1.20000
H31B  2   -0.981803   -0.167282   -0.434874    11.00000   -1.20000
AFIX   0
C32   1   -0.702135   -0.277742   -0.271628    11.00000    0.04694    0.03259 =
         0.03282    0.01168    0.02420    0.01484
AFIX 137
H32A  2   -0.649398   -0.314458   -0.283090    11.00000   -1.50000
H32B  2   -0.798567   -0.286099   -0.244234    11.00000   -1.50000
H32C  2   -0.621796   -0.253960   -0.212524    11.00000   -1.50000
AFIX   0
C33   1   -0.947140   -0.282871   -0.493364    11.00000    0.03291    0.02071 =
         0.04642   -0.00982    0.02089   -0.00583
AFIX 137
H33A  2   -1.008902   -0.262635   -0.566138    11.00000   -1.50000
H33B  2   -1.020821   -0.289643   -0.444577    11.00000   -1.50000
H33C  2   -0.906457   -0.320350   -0.513317    11.00000   -1.50000
AFIX   0
C34   1   -0.842571   -0.049650   -0.266694    11.00000    0.02012    0.02480 =
         0.02660   -0.00296    0.00873    0.00148
AFIX 137
H34A  2   -0.762800   -0.017811   -0.238401    11.00000   -1.50000
H34B  2   -0.865245   -0.068658   -0.199171    11.00000   -1.50000
H34C  2   -0.946519   -0.033936   -0.319844    11.00000   -1.50000
AFIX   0
C35   1   -0.388869   -0.281976   -0.412672    11.00000    0.03437    0.02556 =
         0.02049   -0.00533    0.01423   -0.00159
C36   1   -0.351781   -0.188198   -0.576807    11.00000    0.01914    0.02971 =
         0.01787   -0.00080    0.00706    0.00193

O3    5   -0.012252   -0.478654   -0.159806    11.00000    0.08750    0.07375 =
         0.08826   -0.01037    0.05349   -0.00435
C37   1   -0.034985   -0.415641   -0.170825    11.00000    0.05198    0.07313 =
         0.07056    0.01844    0.01506    0.01002
AFIX  23
H37A  2   -0.090594   -0.404778   -0.254177    11.00000   -1.20000
H37B  2    0.074033   -0.395530   -0.143816    11.00000   -1.20000
AFIX   0
C38   1   -0.140604   -0.398967   -0.095198    11.00000    0.12215    0.07455 =
         0.04334    0.00517    0.03161    0.03695
AFIX  23
H38A  2   -0.075097   -0.376675   -0.025122    11.00000   -1.20000
H38B  2   -0.236586   -0.374982   -0.140201    11.00000   -1.20000
AFIX   0
C39   1   -0.197936   -0.455548   -0.059295    11.00000    0.04758    0.10836 =
         0.04198   -0.00913    0.01935   -0.01195
AFIX  23
H39A  2   -0.208616   -0.452996    0.021397    11.00000   -1.20000
H39B  2   -0.306777   -0.467094   -0.114878    11.00000   -1.20000
AFIX   0
C40   1   -0.067458   -0.497138   -0.063238    11.00000    0.07269    0.05399 =
         0.04241   -0.00651    0.01296   -0.01502
AFIX  23
H40A  2    0.025353   -0.496197    0.011540    11.00000   -1.20000
H40B  2   -0.112607   -0.537289   -0.076287    11.00000   -1.20000
AFIX   0
HKLF 4

REM  3550 in P21 #4
REM R1 =  0.0283 for    5739 Fo > 4sig(Fo)  and  0.0305 for all    6030 data
REM    455 parameters refined using      1 restraints

END

WGHT      0.0326      0.0000

REM Highest difference peak  0.380,  deepest hole -0.770,  1-sigma level  0.121
Q1    1  -0.1642 -0.2652 -0.8029  11.00000  0.05    0.38
Q2    1  -0.9725 -0.4300 -0.5384  11.00000  0.05    0.37
Q3    1   0.0106 -0.1615 -0.1058  11.00000  0.05    0.35
Q4    1  -0.1575 -0.2710 -0.8839  11.00000  0.05    0.34
Q5    1  -0.9712 -0.3871 -0.4970  11.00000  0.05    0.34
Q6    1  -0.9744 -0.2193 -1.1013  11.00000  0.05    0.34
Q7    1   0.0776 -0.2795 -0.7230  11.00000  0.05    0.33
Q8    1  -1.0592 -0.4025 -0.6220  11.00000  0.05    0.33
Q9    1  -1.0026 -0.2104 -0.7336  11.00000  0.05    0.33
Q10   1  -0.9613 -0.3533 -0.5629  11.00000  0.05    0.32
;
_shelx_res_checksum              97737
_olex2_submission_special_instructions 'No special instructions were received'
